# Supplementary material for: Modeling the Intra- and Extracellular Cytokine Signaling Pathway under Heat Stroke in the Liver
Source: PLoS One. 2013 Sep 5;8(9):e73393. doi: 10.1371/journal.pone.0073393 (PMC3764238; doi:10.1371/journal.pone.0073393)
Supplement: Supporting Information S3 — Model equations and SensSB files needed to reproduce the results. (XLSX) [file pone.0073393.s003.xlsx]

## Sheet: Parameters
						Best solution	Lower bound	Upper bound
NFkB_0	=	par	(	1	);	10.8458	0.0001	10000
k_LPS_TLR4_NFkB	=	par	(	2	);	10.2427	0.0001	10000
k_sIL1a_IL1r1_NFkB	=	par	(	3	);	3.37437	0.0001	10000
k_sIL1b_IL1r1_NFkB	=	par	(	4	);	2.12543	0.0001	10000
k_sTNFa_TNFarp55_NFkB	=	par	(	5	);	0.696265	0.0001	10000
k_sTNFa_TNFarp75_NFkB	=	par	(	6	);	1.03171	0.0001	10000
STAT3_0	=	par	(	7	);	10.2192	0.0001	10000
k_STAT3_sIL10_IL10r	=	par	(	8	);	42.6649	0.0001	10000
k_STAT3_sIL6_IL6r_gp130	=	par	(	9	);	14.4082	0.0001	10000
AP1_0	=	par	(	10	);	1367.57	0.0001	10000
k_LPS_TLR4_AP1	=	par	(	11	);	30.347	0.0001	10000
k_sTNFa_TNFarp55_AP1	=	par	(	12	);	0.579166	0.0001	10000
k_sTNFa_TNFarp75_AP1	=	par	(	13	);	0.728249	0.0001	10000
k_sIL1a_IL1r1_AP1	=	par	(	14	);	7.97427	0.0001	10000
k_sIL1b_IL1r1_AP1	=	par	(	15	);	6.6403	0.0001	10000
k_sIL6_sIL6r_AP1	=	par	(	16	);	1.09209	0.0001	10000
k_ROS_AP1	=	par	(	17	);	14.9926	0.0001	10000
k_HSP_ROS	=	par	(	18	);	0.000783639	0.0001	10000
k_HSF_ROS	=	par	(	19	);	0.00337343	0.0001	10000
HSF_HSP_0	=	par	(	20	);	187.241	0.0001	10000
TLR4_0	=	par	(	21	);	64.2081	0.0001	10000
P0	=	par	(	22	);	3226.9	0.0001	10000
LPS_guts	=	par	(	23	);	35.4528	0.0001	10000
D_HSP_DP	=	par	(	24	);	1.99992	0.0001	10000
D_LPS	=	par	(	25	);	1.00219	0.0001	10000
D_LPS_TLR4	=	par	(	26	);	0.835431	0.0001	10000
D_HSP_HSF_DP	=	par	(	27	);	0.00732989	0.0001	10000
k_gp130_sIL6_IL6r	=	par	(	28	);	2.76312	0.0001	10000
k_STAT3_SOCS	=	par	(	29	);	9.5434	0.0001	10000
k_HSP_DP	=	par	(	30	);	0.00124675	0.0001	10000
k_HSP_HSF	=	par	(	31	);	0.00074051	0.0001	10000
k_IL1r2_sIL1ra	=	par	(	32	);	0.933331	0.0001	10000
k_mIL1r2_AP1	=	par	(	33	);	34.3987	0.0001	10000
k_LPS_TLR4	=	par	(	34	);	0.0191235	0.0001	10000
k_mgp130	=	par	(	35	);	84.384	0.0001	10000
k_mgp130_NFkB	=	par	(	36	);	8.50583	0.0001	10000
k_HSF_AP1	=	par	(	37	);	0.00110755	0.0001	10000
k_mHSP_HSF	=	par	(	38	);	651.376	0.0001	10000
k_mIL10	=	par	(	39	);	0.568375	0.0001	10000
k_mIL10_NFkB	=	par	(	40	);	4.42427	0.0001	10000
k_mIL10r	=	par	(	41	);	72.2048	0.0001	10000
k_mIL10r_NFkB	=	par	(	42	);	0.833894	0.0001	10000
k_mIL1a	=	par	(	43	);	0.325307	0.0001	10000
k_mIL1r1_AP1	=	par	(	44	);	7.54547	0.0001	10000
k_mIL1a_NFkB	=	par	(	45	);	4.3486	0.0001	10000
k_mIL1b	=	par	(	46	);	0.160975	0.0001	10000
k_mIL1b_NFkB	=	par	(	47	);	8.10329	0.0001	10000
k_mIL1r1	=	par	(	48	);	2.55417	0.0001	10000
k_mIL1r1_STAT3	=	par	(	49	);	8.76536	0.0001	10000
k_mIL1r2	=	par	(	50	);	2.01709	0.0001	10000
k_mIL1r2_NFkB	=	par	(	51	);	8.20839	0.0001	10000
k_mIL1ra	=	par	(	52	);	0.802852	0.0001	10000
k_mIL1ra_NFkB	=	par	(	53	);	53.5559	0.0001	10000
k_mIL6	=	par	(	54	);	4.30175	0.0001	10000
k_mIL6_AP1	=	par	(	55	);	83.3536	0.0001	10000
k_mIL6_NFkB	=	par	(	56	);	17.1894	0.0001	10000
k_mIL6r	=	par	(	57	);	82.7298	0.0001	10000
k_mIL6r_STAT3	=	par	(	58	);	1.74594	0.0001	10000
k_sgp130	=	par	(	59	);	33.6127	0.0001	10000
k_sIL1r1	=	par	(	60	);	0.132125	0.0001	10000
k_sIL1r2	=	par	(	61	);	0.117676	0.0001	10000
k_sIL6r	=	par	(	62	);	28.3309	0.0001	10000
k_sTNFrp55	=	par	(	63	);	5.38407	0.0001	10000
k_sTNFrp75	=	par	(	64	);	9.72245	0.0001	10000
k_mTNFa	=	par	(	65	);	12.0296	0.0001	10000
k_mTNFa_NFkB	=	par	(	66	);	12.0958	0.0001	10000
k_mTNFrp55	=	par	(	67	);	74.7655	0.0001	10000
k_mTNFrp55_NFkB	=	par	(	68	);	2.72355	0.0001	10000
k_mTNFrp75	=	par	(	69	);	11.4278	0.0001	10000
k_mTNFrp75_NFkB	=	par	(	70	);	1.91778	0.0001	10000
k_NFkB_HSP	=	par	(	71	);	0.0151555	0.0001	10000
k_mTNFrp55_AP1	=	par	(	72	);	1.16703	0.0001	10000
k_sIL10_IL10r	=	par	(	73	);	7.8737	0.0001	10000
k_mIL1ra_AP1	=	par	(	74	);	15.5277	0.0001	10000
k_sIL1a_IL1r1	=	par	(	75	);	0.556786	0.0001	10000
k_sIL1a_IL1r2	=	par	(	76	);	0.20092	0.0001	10000
k_sIL1a_sIL1r1	=	par	(	77	);	0.118598	0.0001	10000
k_sIL1a_sIL1r2	=	par	(	78	);	0.135149	0.0001	10000
k_sIL1b_IL1r1	=	par	(	79	);	0.190974	0.0001	10000
k_sIL1b_IL1r2	=	par	(	80	);	0.0990024	0.0001	10000
k_sIL1b_sIL1r1	=	par	(	81	);	0.140226	0.0001	10000
k_sIL1b_sIL1r2	=	par	(	82	);	0.136782	0.0001	10000
k_sIL1ra_IL1r1	=	par	(	83	);	0.47354	0.0001	10000
k_sIL1ra_sIL1r1	=	par	(	84	);	0.23416	0.0001	10000
k_sIL1ra_sIL1r2	=	par	(	85	);	0.0877505	0.0001	10000
k_sIL6_IL6r	=	par	(	86	);	0.908287	0.0001	10000
k_sIL6_sIL6r	=	par	(	87	);	2.08186	0.0001	10000
k_sIL6r_sgp130_sIL6	=	par	(	88	);	2.06435	0.0001	10000
k_SOCS_AP1	=	par	(	89	);	16.4592	0.0001	10000
k_mIL6r_NFkB	=	par	(	90	);	3.71835	0.0001	10000
k_SOCS_NFkB	=	par	(	91	);	91.3532	0.0001	10000
k_mgp130_STAT3	=	par	(	92	);	8.36707	0.0001	10000
k_SOCS_STAT3	=	par	(	93	);	11.4443	0.0001	10000
k_sTNFa_sTNFarp55	=	par	(	94	);	0.14015	0.0001	10000
k_sTNFa_sTNFarp75	=	par	(	95	);	2.36727	0.0001	10000
k_sTNFa_TNFarp55	=	par	(	96	);	0.289379	0.0001	10000
k_sTNFa_TNFarp75	=	par	(	97	);	0.747467	0.0001	10000
k_mHSP	=	par	(	98	);	0.446425	0.0001	10000
k_mIL10_STAT3	=	par	(	99	);	3.76565	0.0001	10000
k_mTNFrp75_AP1	=	par	(	100	);	0.915002	0.0001	10000
k_mIL10_AP1	=	par	(	101	);	43.4862	0.0001	10000
k_mIL1b_AP1	=	par	(	102	);	34.5732	0.0001	10000
k_mIL1a_AP1	=	par	(	103	);	7.95595	0.0001	10000
kk_mIL1a_AP1	=	par	(	104	);	144.401	0.0001	10000
kk_mIL1b_AP1	=	par	(	105	);	129.301	0.0001	10000
kk_mIL1ra_AP1	=	par	(	106	);	162.577	0.0001	10000
kk_mIL1r2_AP1	=	par	(	107	);	229.322	0.0001	10000
kk_mgp130_NFkB	=	par	(	108	);	2.84259	0.0001	10000
kk_mIL10_NFkB	=	par	(	109	);	2.08254	0.0001	10000
kk_mIL10r_NFkB	=	par	(	110	);	1.46799	0.0001	10000
kk_mIL1a_NFkB	=	par	(	111	);	1.58341	0.0001	10000
kk_mIL1b_NFkB	=	par	(	112	);	3.31975	0.0001	10000
kk_mIL1r1_STAT3	=	par	(	113	);	3.56257	0.0001	10000
kk_mIL1ra_NFkB	=	par	(	114	);	2.19956	0.0001	10000
kk_mIL6_NFkB	=	par	(	115	);	2.26437	0.0001	10000
kk_mIL6_AP1	=	par	(	116	);	124.634	0.0001	10000
kk_mTNFa_NFkB	=	par	(	117	);	3.38028	0.0001	10000
kk_mTNFrp75_NFkB	=	par	(	118	);	6.58001	0.0001	10000
kk_mHSP_HSF	=	par	(	119	);	73.2783	0.0001	10000
kk_mgp130_STAT3	=	par	(	120	);	11.7684	0.0001	10000
kk_SOCS_STAT3	=	par	(	121	);	6.5706	0.0001	10000
kk_mIL6r_NFkB	=	par	(	122	);	2.4333	0.0001	10000
kk_mTNFrp55_NFkB	=	par	(	123	);	2.11713	0.0001	10000
kk_mIL6r_STAT3	=	par	(	124	);	5.52375	0.0001	10000
kk_mTNFrp75_AP1	=	par	(	125	);	115.583	0.0001	10000
kk_mIL1r2_NFkB	=	par	(	126	);	2.60335	0.0001	10000
kk_mIL10_STAT3	=	par	(	127	);	7.17832	0.0001	10000
kk_mIL10_AP1	=	par	(	128	);	122.696	0.0001	10000
kk_mIL1r1_AP1	=	par	(	129	);	156.249	0.0001	10000
kk_mTNFrp55_AP1	=	par	(	130	);	94.9146	0.0001	10000
n_mIL1r1_AP1	=	par	(	131	);	2	-	-
n_mTNFrp55_AP1	=	par	(	132	);	2	-	-
n_mgp130_NFkB	=	par	(	133	);	2	-	-
n_mIL10_NFkB	=	par	(	134	);	2	-	-
n_mIL10r_NFkB	=	par	(	135	);	2	-	-
n_mIL1a_NFkB	=	par	(	136	);	2	-	-
n_mIL1b_NFkB	=	par	(	137	);	2	-	-
n_mIL1r1_STAT3	=	par	(	138	);	2	-	-
n_mIL1ra_NFkB	=	par	(	139	);	2	-	-
n_mIL6_NFkB	=	par	(	140	);	2	-	-
n_mIL6_AP1	=	par	(	141	);	2	-	-
n_mTNFa_NFkB	=	par	(	142	);	2	-	-
n_mTNFrp75_NFkB	=	par	(	143	);	2	-	-
n_mHSP_HSF	=	par	(	144	);	1.5	-	-
n_mgp130_STAT3	=	par	(	145	);	2	-	-
n_SOCS_STAT3	=	par	(	146	);	2	-	-
n_mIL6r_NFkB	=	par	(	147	);	2	-	-
n_mTNFrp55_NFkB	=	par	(	148	);	2	-	-
n_mIL6r_STAT3	=	par	(	149	);	2	-	-
n_mTNFrp75_AP1	=	par	(	150	);	2	-	-
n_mIL1r2_NFkB	=	par	(	151	);	2	-	-
n_mIL10_STAT3	=	par	(	152	);	2	-	-
n_mIL10_AP1	=	par	(	153	);	2	-	-
n_mIL1r2_AP1	=	par	(	154	);	2	-	-
n_mIL1ra_AP1	=	par	(	155	);	2	-	-
n_mIL1b_AP1	=	par	(	156	);	2	-	-
n_mIL1a_AP1	=	par	(	157	);	2	-	-
k_ROS_STAT3	=	par	(	158	);	0.198208	0.0001	10000
D_AP1_P	=	(k_sIL6_sIL6r_AP1+k_sIL1a_IL1r1_AP1+k_sIL1b_IL1r1_AP1+k_sTNFa_TNFarp55_AP1+k_sTNFa_TNFarp75_AP1)*AP1_0-k_SOCS_AP1									;
D_HSP	=	k_mHSP+k_HSF_AP1									;
D_HSP_HSF	=	(k_HSP_HSF+k_HSF_AP1)/HSF_HSP_0									;
D_IL1r1	=	k_mIL1r1-k_sIL1r1									;
D_IL1r2	=	k_mIL1r2-k_sIL1r2									;
D_IL1r2_sIL1ra	=	k_IL1r2_sIL1ra									;
D_mHSP	=	k_mHSP_HSF/(kk_mHSP_HSF^n_mHSP_HSF+1)									;
D_mgp130	=	k_mgp130_NFkB/(kk_mgp130_NFkB^n_mgp130_NFkB+1)+k_mgp130_STAT3/(kk_mgp130_STAT3^n_mgp130_STAT3+1)									;
D_mIL10	=	k_mIL10_NFkB/(kk_mIL10_NFkB^n_mIL10_NFkB+1)+k_mIL10_AP1/(kk_mIL10_AP1^n_mIL10_AP1+1)+k_mIL10_STAT3/(kk_mIL10_STAT3^n_mIL10_STAT3+1)									;
D_mIL10r	=	k_mIL10r_NFkB/(kk_mIL10r_NFkB^n_mIL10r_NFkB+1)									;
D_mIL1a	=	k_mIL1a_NFkB/(kk_mIL1a_NFkB^n_mIL1a_NFkB+1)+k_mIL1a_AP1/(kk_mIL1a_AP1^n_mIL1a_AP1+1)									;
D_mIL1b	=	k_mIL1b_NFkB/(kk_mIL1b_NFkB^n_mIL1b_NFkB+1)+k_mIL1b_AP1/(kk_mIL1b_AP1^n_mIL1b_AP1+1)									;
D_mIL1r1	=	k_mIL1r1_STAT3/(kk_mIL1r1_STAT3^n_mIL1r1_STAT3+1)+k_mIL1r1_AP1/(kk_mIL1r1_AP1^n_mIL1r1_AP1+1)									;
D_mIL1r2	=	k_mIL1r2_NFkB/(kk_mIL1r2_NFkB^n_mIL1r2_NFkB+1)+k_mIL1r2_AP1/(kk_mIL1r2_AP1^n_mIL1r2_AP1+1)									;
D_mIL1ra	=	k_mIL1ra_NFkB/(kk_mIL1ra_NFkB^n_mIL1ra_NFkB+1)+k_mIL1ra_AP1/(kk_mIL1ra_AP1^n_mIL1ra_AP1+1)									;
D_mIL6	=	k_mIL6_AP1/(kk_mIL6_AP1^n_mIL6_AP1+1)+k_mIL6_NFkB/(kk_mIL6_NFkB^n_mIL6_NFkB+1)									;
D_mIL6r	=	k_mIL6r_STAT3/(kk_mIL6r_STAT3^n_mIL6r_STAT3+1)+k_mIL6r_NFkB/(kk_mIL6r_NFkB^n_mIL6r_NFkB+1)									;
D_mTNFa	=	k_mTNFa_NFkB/(kk_mTNFa_NFkB^n_mTNFa_NFkB+1)									;
D_mTNFar1	=	k_mTNFrp55_NFkB/(kk_mTNFrp55_NFkB^n_mTNFrp55_NFkB+1)+k_mTNFrp55_AP1/(kk_mTNFrp55_AP1^n_mTNFrp55_AP1+1)									;
D_mTNFar2	=	k_mTNFrp75_NFkB/(kk_mTNFrp75_NFkB^n_mTNFrp75_NFkB+1)+k_mTNFrp75_AP1/(kk_mTNFrp75_AP1^n_mTNFrp75_AP1+1)									;
D_NFkBP	=	(k_sIL1a_IL1r1_NFkB+k_sIL1b_IL1r1_NFkB+k_sTNFa_TNFarp55_NFkB+k_sTNFa_TNFarp75_NFkB)*NFkB_0-k_NFkB_HSP-k_SOCS_NFkB									;
D_sgp130	=	k_sgp130									;
D_sIL10	=	k_mIL10									;
D_sIL10_IL10r	=	k_sIL10_IL10r									;
D_sIL10r	=	k_mIL10r									;
D_sIL1a_IL1r1	=	k_sIL1a_IL1r1									;
D_sIL1a_IL1r2	=	k_sIL1a_IL1r2									;
D_sIL1a_sIL1r1	=	k_sIL1a_sIL1r1									;
D_sIL1a_sIL1r2	=	k_sIL1a_sIL1r2									;
D_sIL1b_IL1r1	=	k_sIL1b_IL1r1									;
D_sIL1b_IL1r2	=	k_sIL1b_IL1r2									;
D_sIL1b_sIL1r1	=	k_sIL1b_sIL1r1									;
D_sIL1b_sIL1r2	=	k_sIL1b_sIL1r2									;
D_sIL1r1	=	k_sIL1r1									;
D_sIL1r1_sIL1ra	=	k_sIL1ra_sIL1r1									;
D_sIL1r2	=	k_sIL1r2									;
D_sIL1r2_sIL1ra	=	k_sIL1ra_sIL1r2									;
D_sIL1ra_IL1r1	=	k_sIL1ra_IL1r1									;
D_sIL6_sIL6r	=	k_sIL6_sIL6r									;
D_sIL6r	=	k_sIL6r									;
D_sIL6r_sgp130_sIL6	=	k_sIL6r_sgp130_sIL6									;
D_SOCS	=	k_SOCS_STAT3/(kk_SOCS_STAT3^n_SOCS_STAT3+1)									;
D_STAT3_P	=	(k_STAT3_sIL10_IL10r+k_STAT3_sIL6_IL6r_gp130)*STAT3_0-k_STAT3_SOCS									;
D_sTNFa_sTNFarp55	=	k_sTNFa_sTNFarp55									;
D_sTNFa_sTNFarp75	=	k_sTNFa_sTNFarp75									;
D_sTNFa_TNFarp55	=	k_sTNFa_TNFarp55									;
D_sTNFa_TNFarp75	=	k_sTNFa_TNFarp75									;
D_sTNFrp55	=	k_sTNFrp55									;
D_sTNFrp75	=	k_sTNFrp75									;
D_TNFa	=	k_mTNFa									;
D_TNFarp55	=	k_mTNFrp55-k_sTNFrp55									;
D_TNFarp75	=	k_mTNFrp75-k_sTNFrp75									;
D_gp130	=	k_mgp130-k_sgp130									;
D_IL6r	=	k_mIL6r-k_sIL6r									;
D_sIL1a	=	k_mIL1a									;
D_sIL1b	=	k_mIL1b									;
D_sIL1ra	=	k_mIL1ra									;
D_sIL6	=	k_mIL6									;
D_sIL6_IL6r	=	k_sIL6_IL6r									;
D_sIL6_IL6r_gp130	=	k_gp130_sIL6_IL6r									;

## Sheet: Reactions
AP1					=	AP1_0-(AP1_P-1)	;
NFkB					=	NFkB_0-(NFKB_P-1)	;
STAT3					=	STAT3_0-(STAT3_P-1)	;
HSF_HSP					=	HSF_HSP_0-(HSF-1)	;
TLR4					=	TLR4_0-(LPS_TLR4)	;
v	(	1	1	)	=	D_AP1_P*(AP1_P)	;
v	(	2	2	)	=	k_sIL6r_sIL6_AP1*(sIL6r_sIL6)*(AP1)	;
v	(	3	3	)	=	k_sIL1a_IL1r1_AP1*(sIL1a_IL1r1)*(AP1)	;
v	(	4	4	)	=	k_sIL1b_IL1r1_AP1*(sIL1b_IL1r1)*(AP1)	;
v	(	5	5	)	=	k_mgp130*(mgp130)	;
v	(	6	6	)	=	k_gp130_sIL6_IL6r*(gp130)*(sIL6_IL6r)	;
v	(	7	7	)	=	D_gp130*(gp130)	;
v	(	8	8	)	=	D_sIL6_IL6r_gp130*(sIL6_IL6r_gp130)	;
v	(	9	9	)	=	k_mIL10r*(mIL10r)	;
v	(	10	10	)	=	k_sIL10_IL10r*(sIL10)*(IL10r)	;
v	(	11	11	)	=	D_sIL10r*(IL10r)	;
v	(	12	12	)	=	D_sIL10_IL10r*(sIL10_IL10r)	;
v	(	13	13	)	=	k_mIL1r1*(mIL1r1)	;
v	(	14	14	)	=	k_sIL1a_IL1r1*(sIL1a)*(IL1r1)	;
v	(	15	15	)	=	k_sIL1ra_IL1r1*(IL1r1)*(sIL1ra)	;
v	(	16	16	)	=	k_sIL1b_IL1r1*(sIL1b)*(IL1r1)	;
v	(	17	17	)	=	D_IL1r1*(IL1r1)	;
v	(	18	18	)	=	D_sIL1ra_IL1r1*(IL1r1_sIL1ra)	;
v	(	19	19	)	=	D_sIL1a_IL1r1*(sIL1a_IL1r1)	;
v	(	20	20	)	=	D_sIL1b_IL1r1*(sIL1b_IL1r1)	;
v	(	21	21	)	=	k_mIL1r2*(mIL1r2)	;
v	(	22	22	)	=	k_sIL1a_IL1r2*(sIL1a)*(IL1r2)	;
v	(	23	23	)	=	k_IL1r2_sIL1ra*(IL1r2)*(sIL1ra)	;
v	(	24	24	)	=	k_sIL1b_IL1r2*(sIL1b)*(IL1r2)	;
v	(	25	25	)	=	D_IL1r2*(IL1r2)	;
v	(	26	26	)	=	D_sIL1a_IL1r2*(sIL1a_IL1r2)	;
v	(	27	27	)	=	D_sIL1b_IL1r2*(sIL1b_IL1r2)	;
v	(	28	28	)	=	D_IL1r2_sIL1ra*(IL1r2_sIL1ra)	;
v	(	29	29	)	=	k_mIL6r*(mIL6r)	;
v	(	30	30	)	=	k_sIL6_IL6r*(sIL6)*(IL6r)	;
v	(	31	31	)	=	D_IL6r*(IL6r)	;
v	(	32	32	)	=	D_sIL6_IL6r*(sIL6_IL6r)	;
v	(	33	33	)	=	k_mgp130_STAT3*(STAT3_P^n_mgp130_STAT3/(kk_mgp130_STAT3^n_mgp130_STAT3+STAT3_P^n_mgp130_STAT3))	;
v	(	34	34	)	=	k_SOCS_AP1*(SOCS)*(AP1_P)	;
v	(	35	35	)	=	k_mIL10_STAT3*(STAT3_P^n_mIL10_STAT3/(kk_mIL10_STAT3^n_mIL10_STAT3+STAT3_P^n_mIL10_STAT3))	;
v	(	36	36	)	=	k_mIL1r2_AP1*(AP1_P^n_mIL1r2_AP1/(kk_mIL1r2_AP1^n_mIL1r2_AP1+AP1_P^n_mIL1r2_AP1))	;
v	(	37	37	)	=	k_mIL1ra_AP1*(AP1_P^n_mIL1ra_AP1/(kk_mIL1ra_AP1^n_mIL1ra_AP1+AP1_P^n_mIL1ra_AP1))	;
v	(	38	38	)	=	k_STAT3_SOCS*(STAT3_P)*(SOCS)	;
v	(	39	39	)	=	k_mgp130_NFkB*(NFkB_P^n_mgp130_NFkB/(kk_mgp130_NFkB^n_mgp130_NFkB+NFkB_P^n_mgp130_NFkB))	;
v	(	40	40	)	=	D_mgp130*(mgp130)	;
v	(	41	41	)	=	k_mIL10_NFkB*(NFkB_P^n_mIL10_NFkB/(kk_mIL10_NFkB^n_mIL10_NFkB+NFkB_P^n_mIL10_NFkB))	;
v	(	42	42	)	=	D_mIL10*(mIL10)	;
v	(	43	43	)	=	k_mIL10r_NFkB*(NFkB_P^n_mIL10r_NFkB/(kk_mIL10r_NFkB^n_mIL10r_NFkB+NFkB_P^n_mIL10r_NFkB))	;
v	(	44	44	)	=	D_mIL10r*(mIL10r)	;
v	(	45	45	)	=	k_mIL1a_NFkB*(NFkB_P^n_mIL1a_NFkB/(kk_mIL1a_NFkB^n_mIL1a_NFkB+NFkB_P^n_mIL1a_NFkB))	;
v	(	46	46	)	=	k_mIL1b_NFkB*(NFkB_P^n_mIL1b_NFkB/(kk_mIL1b_NFkB^n_mIL1b_NFkB+NFkB_P^n_mIL1b_NFkB))	;
v	(	47	47	)	=	D_mIL1a*(mIL1a)	;
v	(	48	48	)	=	D_mIL1b*(mIL1b)	;
v	(	49	50	)	=	k_mIL1r1_STAT3*(STAT3_P^n_mIL1r1_STAT3/(kk_mIL1r1_STAT3^n_mIL1r1_STAT3+STAT3_P^n_mIL1r1_STAT3))	;
v	(	50	51	)	=	D_mIL1r1*(mIL1r1)	;
v	(	51	53	)	=	D_mIL1r2*(mIL1r2)	;
v	(	52	54	)	=	k_mIL1ra_NFkB*(NFkB_P^n_mIL1ra_NFkB/(kk_mIL1ra_NFkB^n_mIL1ra_NFkB+NFkB_P^n_mIL1ra_NFkB))	;
v	(	53	55	)	=	D_mIL1ra*(mIL1ra)	;
v	(	54	56	)	=	k_mIL6_NFkB*(NFkB_P^n_mIL6_NFkB/(kk_mIL6_NFkB^n_mIL6_NFkB+NFkB_P^n_mIL6_NFkB))	;
v	(	55	57	)	=	k_mIL6_AP1*(AP1_P^n_mIL6_AP1/(kk_mIL6_AP1^n_mIL6_AP1+AP1_P^n_mIL6_AP1))	;
v	(	56	58	)	=	D_mIL6*(mIL6)	;
v	(	57	60	)	=	D_mIL6r*(mIL6r)	;
v	(	58	61	)	=	k_mTNFa_NFkB*(NFkB_P^n_mTNFa_NFkB/(kk_mTNFa_NFkB^n_mTNFa_NFkB+NFkB_P^n_mTNFa_NFkB))	;
v	(	59	63	)	=	D_mTNFa*(mTNFa)	;
v	(	60	69	)	=	D_NFkBP*(NFkB_P)	;
v	(	61	70	)	=	k_sIL1a_IL1r1_NFkB*(sIL1a_IL1r1)*(NFkB)	;
v	(	62	71	)	=	k_sIL1b_IL1r1_NFkB*(sIL1b_IL1r1)*(NFkB)	;
v	(	63	72	)	=	k_sTNFa_TNFarp55_NFkB*(sTNFa_TNFarp55)*(NFkB)	;
v	(	64	73	)	=	k_sTNFa_TNFarp75_NFkB*(sTNFa_TNFarp75)*(NFkB)	;
v	(	65	74	)	=	k_LPS_TLR4_NFkB*(LPS_TLR4)*(NFkB)	;
v	(	66	75	)	=	k_LPS_TLR4_AP1*(LPS_TLR4)*(AP1)	;
v	(	67	76	)	=	k_sgp130*(gp130)	;
v	(	68	77	)	=	k_sIL6r_sgp130_sIL6*(sIL6r_sIL6)*(sgp130)	;
v	(	69	78	)	=	D_sgp130*(sgp130)	;
v	(	70	79	)	=	D_sIL6r_sgp130_sIL6*(sIL6r_sgp130_sIL6)	;
v	(	71	80	)	=	k_mIL10*(mIL10)	;
v	(	72	81	)	=	D_sIL10*(sIL10)	;
v	(	73	82	)	=	k_mIL1a*(mIL1a)	;
v	(	74	83	)	=	k_sIL1a_sIL1r1*(sIL1a)*(sIL1r1)	;
v	(	75	84	)	=	k_sIL1a_sIL1r2*(sIL1a)*(sIL1r2)	;
v	(	76	85	)	=	D_sIL1a*(sIL1a)	;
v	(	77	86	)	=	D_sIL1a_sIL1r1*(sIL1a_sIL1r1)	;
v	(	78	87	)	=	D_sIL1a_sIL1r2*(sIL1a_sIL1r2)	;
v	(	79	88	)	=	k_mIL1b*(mIL1b)	;
v	(	80	89	)	=	k_sIL1b_sIL1r1*(sIL1b)*(sIL1r1)	;
v	(	81	90	)	=	k_sIL1b_sIL1r2*(sIL1b)*(sIL1r2)	;
v	(	82	91	)	=	D_sIL1b*(sIL1b)	;
v	(	83	92	)	=	D_sIL1b_sIL1r1*(sIL1b_sIL1r1)	;
v	(	84	93	)	=	D_sIL1b_sIL1r2*(sIL1b_sIL1r2)	;
v	(	85	94	)	=	k_sIL1r1*(IL1r1)	;
v	(	86	95	)	=	k_sIL1ra_sIL1r1*(sIL1ra)*(sIL1r1)	;
v	(	87	96	)	=	D_sIL1r1*(sIL1r1)	;
v	(	88	97	)	=	D_sIL1r1_sIL1ra*(sIL1r1_sIL1ra)	;
v	(	89	98	)	=	k_sIL1r2*(IL1r2)	;
v	(	90	99	)	=	k_sIL1ra_sIL1r2*(sIL1ra)*(sIL1r2)	;
v	(	91	100	)	=	D_sIL1r2*(sIL1r2)	;
v	(	92	101	)	=	D_sIL1r2_sIL1ra*(sIL1r2_sIL1ra)	;
v	(	93	102	)	=	k_mIL6*(mIL6)	;
v	(	94	103	)	=	D_sIL6*(sIL6)	;
v	(	95	104	)	=	k_LPS_TLR4*(LPS)*(TLR4)	;
v	(	96	105	)	=	k_mIL1b_AP1*(AP1_P^n_mIL1b_AP1/(kk_mIL1b_AP1^n_mIL1b_AP1+AP1_P^n_mIL1b_AP1))	;
v	(	97	106	)	=	k_sIL6r*(IL6r)	;
v	(	98	107	)	=	D_sIL6r*(sIL6r)	;
v	(	99	108	)	=	k_mIL1ra*(mIL1ra)	;
v	(	100	109	)	=	D_sIL1ra*(sIL1ra)	;
v	(	101	110	)	=	k_mIL1a_AP1*(AP1_P^n_mIL1a_AP1/(kk_mIL1a_AP1^n_mIL1a_AP1+AP1_P^n_mIL1a_AP1))	;
v	(	102	111	)	=	k_mIL6r_NFkB*(NFkB_P^n_mIL6r_NFkB/(kk_mIL6r_NFkB^n_mIL6r_NFkB+NFkB_P^n_mIL6r_NFkB))	;
v	(	103	112	)	=	k_mIL1r1_AP1*(AP1_P^n_mIL1r1_AP1/(kk_mIL1r1_AP1^n_mIL1r1_AP1+AP1_P^n_mIL1r1_AP1))	;
v	(	104	113	)	=	D_STAT3_P*(STAT3_P)	;
v	(	105	114	)	=	k_STAT3_sIL6_IL6r_gp130*(sIL6_IL6r_gp130)*(STAT3)	;
v	(	106	115	)	=	k_STAT3_sIL10_IL10r*(sIL10_IL10r)*(STAT3)	;
v	(	107	116	)	=	k_mTNFa*(mTNFa)	;
v	(	108	117	)	=	k_sTNFa_TNFarp55*(sTNFa)*(TNFarp55)	;
v	(	109	118	)	=	k_sTNFa_TNFarp75*(sTNFa)*(TNFarp75)	;
v	(	110	119	)	=	k_sTNFa_sTNFarp55*(sTNFa)*(sTNFarp55)	;
v	(	111	120	)	=	k_sTNFa_sTNFarp75*(sTNFa)*(sTNFarp75)	;
v	(	112	121	)	=	D_TNFa*(sTNFa)	;
v	(	113	122	)	=	D_sTNFa_TNFarp55*(sTNFa_TNFarp55)	;
v	(	114	123	)	=	D_sTNFa_TNFarp75*(sTNFa_TNFarp75)	;
v	(	115	124	)	=	D_sTNFa_sTNFarp55*(sTNFa_sTNFarp55)	;
v	(	116	125	)	=	D_sTNFa_sTNFarp75*(sTNFa_sTNFarp75)	;
v	(	117	126	)	=	k_sTNFrp55*(TNFarp55)	;
v	(	118	127	)	=	D_sTNFrp55*(sTNFarp55)	;
v	(	119	128	)	=	k_sTNFrp75*(TNFarp75)	;
v	(	120	129	)	=	D_sTNFrp75*(sTNFarp75)	;
v	(	121	130	)	=	k_mTNFrp55*(mTNFrp55)	;
v	(	122	131	)	=	D_TNFarp55*(TNFarp55)	;
v	(	123	132	)	=	k_mTNFrp75*(mTNFrp75)	;
v	(	124	133	)	=	D_TNFarp75*(TNFarp75)	;
v	(	125	135	)	=	D_mTNFar1*(mTNFrp55)	;
v	(	126	136	)	=	k_mTNFrp75_NFkB*(NFkB_P^n_mTNFrp75_NFkB/(kk_mTNFrp75_NFkB^n_mTNFrp75_NFkB+NFkB_P^n_mTNFrp75_NFkB))	;
v	(	127	137	)	=	D_mTNFar2*(mTNFrp75)	;
v	(	128	138	)	=	k_mHSP_HSF*(HSF^n_mHSP_HSF/(kk_mHSP_HSF^n_mHSP_HSF+HSF^n_mHSP_HSF))	;
v	(	129	139	)	=	k_HSF_AP1*(HSF)*(AP1_P)	;
v	(	130	140	)	=	k_HSP_HSF*(HSP)*(HSF)	;
v	(	131	141	)	=	D_HSP*(HSP)	;
v	(	132	142	)	=	D_HSP_HSF*(HSF_HSP)	;
v	(	133	143	)	=	k_NFkB_HSP*(NFkB_P)*(HSP)	;
v	(	134	144	)	=	k_ROS_AP1*(ROS)*(AP1)	;
v	(	135	145	)	=	k_HSP_DP*(HSP)*(DP)	;
v	(	136	146	)	=	D_HSP_DP*(HSP_DP)	;
v	(	137	147	)	=	D_LPS_TLR4*(LPS_TLR4)	;
v	(	138	148	)	=	(k_ROS-10)	;
v	(	139	149	)	=	k_HSP_ROS*(HSP)*(ROS)	;
v	(	140	150	)	=	k_sTNFa_TNFarp55_AP1*(sTNFa_TNFarp55)*(AP1)	;
v	(	141	151	)	=	k_sTNFa_TNFarp75_AP1*(sTNFa_TNFarp75)*(AP1)	;
v	(	142	153	)	=	k_SOCS_STAT3*(STAT3_P^n_SOCS_STAT3/(kk_SOCS_STAT3^n_SOCS_STAT3+STAT3_P^n_SOCS_STAT3))	;
v	(	143	154	)	=	D_SOCS*(SOCS)	;
v	(	144	155	)	=	k_SOCS_NFkB*(SOCS)*(NFkB_P)	;
v	(	145	156	)	=	k_HSF_ROS*(HSF)*(ROS)	;
v	(	146	158	)	=	k_mTNFrp55_AP1*(AP1_P^n_mTNFrp55_AP1/(kk_mTNFrp55_AP1^n_mTNFrp55_AP1+AP1_P^n_mTNFrp55_AP1))	;
v	(	147	165	)	=	k_sIL6_sIL6r*(sIL6r)*(sIL6)	;
v	(	148	166	)	=	D_sIL6_sIL6r*(sIL6r_sIL6)	;
v	(	149	167	)	=	k_ROS_STAT3*(ROS)*(STAT3)	;
v	(	150	168	)	=	0	;
v	(	151	178	)	=	0	;
v	(	152	182	)	=	k_mTNFrp55_NFkB*(NFkB_P^n_mTNFrp55_NFkB/(kk_mTNFrp55_NFkB^n_mTNFrp55_NFkB+NFkB_P^n_mTNFrp55_NFkB))	;
v	(	153	184	)	=	k_mIL6r_STAT3*(STAT3_P^n_mIL6r_STAT3/(kk_mIL6r_STAT3^n_mIL6r_STAT3+STAT3_P^n_mIL6r_STAT3))	;
v	(	154	186	)	=	k_mTNFrp75_AP1*(AP1_P^n_mTNFrp75_AP1/(kk_mTNFrp75_AP1^n_mTNFrp75_AP1+AP1_P^n_mTNFrp75_AP1))	;
v	(	155	188	)	=	k_mIL1r2_NFkB*(NFkB_P^n_mIL1r2_NFkB/(kk_mIL1r2_NFkB^n_mIL1r2_NFkB+NFkB_P^n_mIL1r2_NFkB))	;
v	(	156	189	)	=	0	;
v	(	157	190	)	=	k_mHSP*(mHSP)	;
v	(	158	191	)	=	D_mHSP*(mHSP)	;
v	(	159	192	)	=	(k_DP-0.018)*(P0-DP-HSP_DP)	;
v	(	160	193	)	=	(k_LPS-0.18)*(LPS_guts-LPS)	;
v	(	161	194	)	=	D_LPS*LPS	;
v	(	162	196	)	=	k_mIL10_AP1*(AP1_P^n_mIL10_AP1/(kk_mIL10_AP1^n_mIL10_AP1+AP1_P^n_mIL10_AP1))	;
v	(	163	142	)	=	D_HSP_HSF_DP*(HSF_HSP)*(DP)	;

## Sheet: States_ss
AP1_P	=	x	(	1	);	AP1_P'	dx(	1	,1)	)	=	v(2)+v(3)+v(4)-v(1)+v(66)+v(140)+v(141)-v(34)+v(134)	;
gp130	=	x	(	2	);	gp130'	dx(	2	,1)	)	=	v(5)-v(6)-v(7)+v(8)-v(67)	;
IL10r	=	x	(	3	);	IL10r'	dx(	3	,1)	)	=	v(9)-v(10)-v(11)+v(12)	;
IL1r1	=	x	(	4	);	IL1r1'	dx(	4	,1)	)	=	v(13)-v(14)-v(15)-v(16)-v(17)+v(18)+v(19)+v(20)-v(85)	;
IL1r1_sIL1ra	=	x	(	5	);	IL1r1_sIL1ra'	dx(	5	,1)	)	=	v(15)-v(18)	;
IL1r2	=	x	(	6	);	IL1r2'	dx(	6	,1)	)	=	v(21)-v(22)-v(23)-v(24)-v(25)+v(26)+v(27)+v(28)-v(89)	;
IL1r2_sIL1ra	=	x	(	7	);	IL1r2_sIL1ra'	dx(	7	,1)	)	=	v(23)-v(28)	;
IL6r	=	x	(	8	);	IL6r'	dx(	8	,1)	)	=	v(29)-v(30)-v(31)+v(32)-v(97)	;
mgp130	=	x	(	9	);	mgp130'	dx(	9	,1)	)	=	v(33)+v(39)-v(40)	;
mIL10	=	x	(	10	);	mIL10'	dx(	10	,1)	)	=	v(35)+v(41)+v(162)-v(42)	;
mIL10r	=	x	(	11	);	mIL10r'	dx(	11	,1)	)	=	v(43)-v(44)	;
mIL1a	=	x	(	12	);	mIL1a'	dx(	12	,1)	)	=	v(45)+v(101)-v(47)	;
mIL1b	=	x	(	13	);	mIL1b'	dx(	13	,1)	)	=	v(46)+v(96)-v(48)	;
mIL1r1	=	x	(	14	);	mIL1r1'	dx(	14	,1)	)	=	v(103)+v(49)-v(50)	;
mIL1r2	=	x	(	15	);	mIL1r2'	dx(	15	,1)	)	=	v(155)+v(36)-v(51)	;
mIL1ra	=	x	(	16	);	mIL1ra'	dx(	16	,1)	)	=	v(52)+v(37)-v(53)	;
mIL6	=	x	(	17	);	mIL6'	dx(	17	,1)	)	=	v(54)+v(55)-v(56)	;
mIL6r	=	x	(	18	);	mIL6r'	dx(	18	,1)	)	=	v(102)+v(153)-v(57)	;
mTNFa	=	x	(	19	);	mTNFa'	dx(	19	,1)	)	=	v(58)-v(59)	;
mTNFrp55	=	x	(	20	);	mTNFrp55'	dx(	20	,1)	)	=	v(146)+v(152)-v(125)	;
mTNFrp75	=	x	(	21	);	mTNFrp75'	dx(	21	,1)	)	=	v(126)+v(154)-v(127)	;
NFkB_P	=	x	(	22	);	NFkB_P'	dx(	22	,1)	)	=	v(61)+v(62)-v(60)+v(65)+v(63)+v(64)-v(133)-v(144)	;
sgp130	=	x	(	23	);	sgp130'	dx(	23	,1)	)	=	v(67)-v(68)-v(69)+v(70)	;
sIL10	=	x	(	24	);	sIL10'	dx(	24	,1)	)	=	v(71)-v(10)-v(72)+v(12)	;
sIL10_IL10r	=	x	(	25	);	sIL10_IL10r'	dx(	25	,1)	)	=	v(10)-v(12)	;
sIL1a	=	x	(	26	);	sIL1a'	dx(	26	,1)	)	=	v(73)-v(14)-v(22)-v(74)-v(75)-v(76)+v(19)+v(26)+v(77)+v(78)	;
sIL1a_sIL1r1	=	x	(	27	);	sIL1a_sIL1r1'	dx(	27	,1)	)	=	v(74)-v(77)	;
sIL1a_sIL1r2	=	x	(	28	);	sIL1a_sIL1r2'	dx(	28	,1)	)	=	v(75)-v(78)	;
sIL1a_IL1r1	=	x	(	29	);	sIL1a_IL1r1'	dx(	29	,1)	)	=	v(14)-v(19)	;
sIL1a_IL1r2	=	x	(	30	);	sIL1a_IL1r2'	dx(	30	,1)	)	=	v(22)-v(26)	;
sIL1b	=	x	(	31	);	sIL1b'	dx(	31	,1)	)	=	v(79)-v(16)-v(24)-v(80)-v(81)-v(82)+v(20)+v(27)+v(83)+v(84)	;
sIL1b_IL1r1	=	x	(	32	);	sIL1b_IL1r1'	dx(	32	,1)	)	=	v(16)-v(20)	;
sIL1b_IL1r2	=	x	(	33	);	sIL1b_IL1r2'	dx(	33	,1)	)	=	v(24)-v(27)	;
sIL1b_sIL1r1	=	x	(	34	);	sIL1b_sIL1r1'	dx(	34	,1)	)	=	v(80)-v(83)	;
sIL1b_sIL1r2	=	x	(	35	);	sIL1b_sIL1r2'	dx(	35	,1)	)	=	v(81)-v(84)	;
sIL1r1	=	x	(	36	);	sIL1r1'	dx(	36	,1)	)	=	v(85)-v(74)-v(80)-v(86)-v(87)+v(88)+v(77)+v(83)	;
sIL1r1_sIL1ra	=	x	(	37	);	sIL1r1_sIL1ra'	dx(	37	,1)	)	=	v(86)-v(88)	;
sIL1r2	=	x	(	38	);	sIL1r2'	dx(	38	,1)	)	=	v(89)-v(75)-v(81)-v(90)-v(91)+v(92)+v(78)+v(84)	;
sIL1r2_sIL1ra	=	x	(	39	);	sIL1r2_sIL1ra'	dx(	39	,1)	)	=	v(90)-v(92)	;
sIL1ra	=	x	(	40	);	sIL1ra'	dx(	40	,1)	)	=	v(99)-v(15)-v(23)-v(86)-v(90)-v(100)+v(88)+v(92)+v(18)+v(28)	;
sIL6	=	x	(	41	);	sIL6'	dx(	41	,1)	)	=	v(93)-v(30)-v(94)+v(32)-v(147)+v(148)	;
sIL6_IL6r	=	x	(	42	);	sIL6_IL6r'	dx(	42	,1)	)	=	v(30)-v(6)-v(32)+v(8)	;
sIL6_IL6r_gp130	=	x	(	43	);	sIL6_IL6r_gp130'	dx(	43	,1)	)	=	v(6)-v(8)	;
sIL6r	=	x	(	44	);	sIL6r'	dx(	44	,1)	)	=	v(97)-v(98)+v(148)-v(147)	;
sIL6r_sgp130_sIL6	=	x	(	45	);	sIL6r_sgp130_sIL6'	dx(	45	,1)	)	=	v(68)-v(70)	;
STAT3_P	=	x	(	46	);	STAT3_P'	dx(	46	,1)	)	=	v(105)+v(106)+v(149)-v(104)-v(38)	;
sTNFa	=	x	(	47	);	sTNFa	dx(	47	,1)	)	=	v(107)-v(108)-v(109)-v(110)-v(111)-v(112)+v(113)+v(114)+v(115)+v(116)	;
sTNFa_sTNFarp55	=	x	(	48	);	sTNFa_sTNFarp55'	dx(	48	,1)	)	=	v(110)-v(115)	;
sTNFa_sTNFarp75	=	x	(	49	);	sTNFa_sTNFarp75'	dx(	49	,1)	)	=	v(111)-v(116)	;
sTNFa_TNFarp55	=	x	(	50	);	sTNFa_TNFarp55'	dx(	50	,1)	)	=	v(108)-v(113)	;
sTNFa_TNFarp75	=	x	(	51	);	sTNFa_TNFarp75'	dx(	51	,1)	)	=	v(109)-v(114)	;
sTNFarp55	=	x	(	52	);	sTNFarp55'	dx(	52	,1)	)	=	v(117)-v(110)-v(118)+v(115)	;
sTNFarp75	=	x	(	53	);	sTNFarp75'	dx(	53	,1)	)	=	v(119)-v(111)-v(120)+v(116)	;
TNFarp55	=	x	(	54	);	TNFarp55	dx(	54	,1)	)	=	v(121)-v(108)-v(122)+v(113)-v(117)	;
TNFarp75	=	x	(	55	);	TNFarp75	dx(	55	,1)	)	=	v(123)-v(109)-v(124)+v(114)-v(119)	;
HSP	=	x	(	56	);	HSP'	dx(	56	,1)	)	=	v(157)-v(130)-v(131)+v(132)-v(135)+v(136)	;
HSF	=	x	(	57	);	HSF'	dx(	57	,1)	)	=	v(132)+v(163)-v(130)-v(129)-v(145)	;
HSP_DP	=	x	(	58	);	HSP_DP'	dx(	58	,1)	)	=	v(135)+v(163)-v(136)	;
SOCS	=	x	(	59	);	SOCS'	dx(	59	,1)	)	=	v(142)-v(143)	;
sIL6r_sIL6	=	x	(	60	);	sIL6r_sIL6'	dx(	60	,1)	)	=	v(147)-v(148)-v(68)+v(70)	;
LPS_TLR4	=	x	(	61	);	LPS_TLR4'	dx(	61	,1)	)	=	v(95)-v(137)	;
mHSP	=	x	(	62	);	mHSP'	dx(	62	,1)	)	=	v(128)-v(158); % +v(129)+v(156)	;
DP	=	x	(	63	);	DP'	dx(	63	,1)	)	=	v(159)-v(163)-v(135)	;
LPS	=	x	(	64	);	LPS'	dx(	64	,1)	)	=	v(160)-v(161)	;
ROS	=	x	(	65	);	ROS'	dx(	65	,1)	)	=	v(138)-v(139)	;
