# Supplementary material for: Modeling the Intra- and Extracellular Cytokine Signaling Pathway under Heat Stroke in the Liver
Source: PLoS One. 2013 Sep 5;8(9):e73393. doi: 10.1371/journal.pone.0073393 (PMC3764238; doi:10.1371/journal.pone.0073393)
Supplement: Supporting Information S4 — Table with the list of parameters and their values. (ZIP) [file pone.0073393.s004.zip]

Archive with 8 entries (8 files):
- Heat_stroke_65_states_B6129F2_TNFRKO_PLOS_ONE/Heat_stroke_65_states_B6129F2_TNFRKO_PLOS_ONE.sensSB
- Heat_stroke_65_states_B6129F2_TNFRKO_PLOS_ONE/Heat_stroke_65_states_B6129F2_TNFRKO_PLOS_ONE_input_file.m
- Heat_stroke_65_states_B6129F2_TNFRKO_PLOS_ONE/ode_heat_stroke_65_states_B6129F2_TNFRKO_PLOS_ONE.m
- Heat_stroke_65_states_B6129F2_TNFRKO_PLOS_ONE/Temp_sampling.mat
- Heat_stroke_65_states_B6129F2_TNFRKO_PLOS_ONE/tt_B6.mat
- Heat_stroke_65_states_B6129F2_TNFRKO_PLOS_ONE/tt_TNFRKO.mat
- Heat_stroke_65_states_B6129F2_TNFRKO_PLOS_ONE/yexp_B6129F2_TNFR_KO_manuscript_no_42_7.mat
- Heat_stroke_65_states_B6129F2_TNFRKO_PLOS_ONE/yexp_error_B6129F2_TNFR_KO_manuscript_no_42_7.mat
