# Supplementary material for: Modeling the Intra- and Extracellular Cytokine Signaling Pathway under Heat Stroke in the Liver
Source: PLoS One. 2013 Sep 5;8(9):e73393. doi: 10.1371/journal.pone.0073393 (PMC3764238; doi:10.1371/journal.pone.0073393)
Supplement: Supporting Information S4 — Table with the list of parameters and their values. (ZIP) [file pone.0073393.s004.zip › Heat_stroke_65_states_B6129F2_TNFRKO_PLOS_ONE/Heat_stroke_65_states_B6129F2_TNFRKO_PLOS_ONE_input_file.m]

% This input file has been generated by SensSB_GUI
% %%%%%%%%%%%%%%%%%%%%%%%%%%%%%%%%%%%%%%%%%%%%%%%%%%%%%%%%%%%%%%%%%%%%%%
%                              SensSB toolbox                          %
%                                                                      %
% Copyright(C)(2010).                                                  %
% Maria Rodriguez-Fernandez. mrodriguez@iim.csic.es                    %
%                                                                      %
% This toolbox is free of charge under the creative commons license.   %
% It is possible to find the conditions of the license on the          %
% following web page:                                                  %
% www.creativecommons.org/licenses/by-nc-nd/3.0/                       %
%                                                                      %
% %%%%%%%%%%%%%%%%%%%%%%%%%%%%%%%%%%%%%%%%%%%%%%%%%%%%%%%%%%%%%%%%%%%%%%

%----------------------------------------------------------------------%
%                              INPUT FILE                              %
% -------------------------------------------------------------------- %

function [input]           = Heat_stroke_65_states_B6129F2_TNFRKO_PLOS_ONE_input_file

%%
%----------------------------------------------------------------------%
%                          MODEL DEFINITION                            %
% -------------------------------------------------------------------- %
input.fcn_name             = 'ode_heat_stroke_65_states_B6129F2_TNFRKO_PLOS_ONE';
input.fcn_type             = 'ODEs';
input.file_type            = 'Matlab';

%%
%----------------------------------------------------------------------%
%                     ODEs/DAEs INITIALIZATION                         %
% -------------------------------------------------------------------- %
input.n_exp                = [2]; % number of experiments
input.index_exp            = [1:2]; % index of the experiments in use

%Parameters
input.par_size             = 158; % number of parameters of the model
input.par_name             = char('p1', 'p2', 'p3', 'p4', 'p5', 'p6', 'p7', 'p8', 'p9', 'p10', 'p11', 'p12', 'p13', 'p14', 'p15', 'p16', 'p17', 'p18', 'p19', 'p20', 'p21', 'p22', 'p23', 'p24', 'p25', 'p26', 'p27', 'p28', 'p29', 'p30', 'p31', 'p32', 'p33', 'p34', 'p35', 'p36', 'p37', 'p38', 'p39', 'p40', 'p41', 'p42', 'p43', 'p44', 'p45', 'p46', 'p47', 'p48', 'p49', 'p50', 'p51', 'p52', 'p53', 'p54', 'p55', 'p56', 'p57', 'p58', 'p59', 'p60', 'p61', 'p62', 'p63', 'p64', 'p65', 'p66', 'p67', 'p68', 'p69', 'p70', 'p71', 'p72', 'p73', 'p74', 'p75', 'p76', 'p77', 'p78', 'p79', 'p80', 'p81', 'p82', 'p83', 'p84', 'p85', 'p86', 'p87', 'p88', 'p89', 'p90', 'p91', 'p92', 'p93', 'p94', 'p95', 'p96', 'p97', 'p98', 'p99', 'p100', 'p101', 'p102', 'p103', 'p104', 'p105', 'p106', 'p107', 'p108', 'p109', 'p110', 'p111', 'p112', 'p113', 'p114', 'p115', 'p116', 'p117', 'p118', 'p119', 'p120', 'p121', 'p122', 'p123', 'p124', 'p125', 'p126', 'p127', 'p128', 'p129', 'p130', 'p131', 'p132', 'p133', 'p134', 'p135', 'p136', 'p137', 'p138', 'p139', 'p140', 'p141', 'p142', 'p143', 'p144', 'p145', 'p146', 'p147', 'p148', 'p149', 'p150', 'p151', 'p152', 'p153', 'p154', 'p155', 'p156', 'p157','p158'); % name of the model parameters
input.par_nominal          = [1.00E+01 1.00E+01 2.00E+00 1.80E+00 5.00E-01 5.00E-01 1.00E+01 2.00E+01 5.00E+00 5.00E+02 2.00E+01 5.00E-01 5.00E-01 4.00E+00 4.00E+00 1.00E+00 1.20E+01 5.00E-04 3.00E-03 2.00E+02 5.00E+01 3.00E+03 5.00E+01 1.00E+00 1.00E+00 7.00E-01 1.00E-02 2.00E+00 6.00E+00 1.00E-03 1.00E-03 1.00E+00 1.30E+01 2.00E-02 4.00E+01 5.00E+00 1.00E-03 7.00E+02 4.00E-01 3.00E+00 5.00E+01 1.00E+00 1.50E-01 7.00E+00 5.00E+00 2.00E-01 5.00E+00 2.00E+00 6.00E+00 2.00E+00 5.00E+00 1.00E+00 1.00E+01 3.00E+00 6.00E+01 1.50E+01 3.00E+01 2.00E+00 2.00E+01 1.00E-01 1.00E-01 2.00E+01 5.00E+00 5.00E+00 5.00E+00 1.00E+01 5.00E+01 2.00E+00 1.00E+01 2.00E+00 1.00E-02 1.00E+00 1.00E+01 5.00E+00 2.00E-01 2.00E-01 1.00E-01 1.00E-01 1.00E-01 1.00E-01 1.00E-01 1.00E-01 5.00E-01 1.00E-01 1.00E-01 1.00E+00 1.00E+00 2.00E+00 1.00E+01 2.00E+00 5.00E+01 5.00E+00 1.00E+01 1.00E-01 1.00E+00 2.00E-01 5.00E-01 7.00E-01 2.00E+00 1.00E+00 2.20E+01 1.80E+01 5.00E+00 1.00E+02 1.00E+02 1.00E+02 1.00E+02 2.00E+00 2.00E+00 2.00E+00 2.00E+00 2.00E+00 2.00E+00 2.00E+00 2.00E+00 1.00E+02 3.00E+00 2.00E+00 7.00E+01 4.00E+00 6.00E+00 2.00E+00 2.00E+00 4.00E+00 1.00E+02 2.00E+00 4.00E+00 7.00E+01 5.00E+01 1.00E+02 2.00E+00 2.00E+00 2.00E+00 2.00E+00 2.00E+00 2.00E+00 2.00E+00 2.00E+00 2.00E+00 2.00E+00 3.00E+00 2.00E+00 1.00E+00 2.00E+00 2.00E+00 2.00E+00 2.00E+00 1.00E+00 2.00E+00 2.00E+00 2.00E+00 2.00E+00 2.00E+00 2.00E+00 2.00E+00 3.00E+00 2.00E+00 5.00E-01 ]; % nominal value of the parameters
input.par_lb               = [zeros(1,158)]; % lower bounds of the parameters
input.par_ub               = [ones(1,158)*1e6]; % upper bounds of the parameters
input.index_real_par       = [1:130]; % index of real parameters being modified
input.index_int_par        = []; % index of integer parameters being modified
input.index_par            = [1:130 ]; % index of parameters being modified

%State variables
input.n_states             = 65; % number of states of the model
input.states_name          = char('AP1_P','gp130','IL10r','IL1r1','IL1r1_sIL1ra','IL1r2','IL1r2_sIL1ra','IL6r','mgp130','mIL10','mIL10r','mIL1a','mIL1b','mIL1r1','mIL1r2','mIL1ra','mIL6','mIL6r','mTNFa','mTNFrp55','mTNFrp75','NFkB_P','sgp130','sIL10','sIL10_IL10r','sIL1a','sIL1a_sIL1r1','sIL1a_sIL1r2','sIL1a_IL1r1','sIL1a_IL1r2','sIL1b','sIL1b_IL1r1','sIL1b_IL1r2','sIL1b_sIL1r1','sIL1b_sIL1r2','sIL1r1','sIL1r1_sIL1ra','sIL1r2','sIL1r2_sIL1ra','sIL1ra','sIL6','sIL6_IL6r','sIL6_IL6r_gp130','sIL6r','sIL6r_sgp130_sIL6','STAT_P','sTNFa','sTNFa_sTNFarp55','sTNFa_sTNFarp75','sTNFa_TNFarp55','sTNFa_TNFarp75','sTNFarp55','sTNFarp75','TNFarp55','TNFarp75','HSP','HSF','HSP_DP','SOCS','sIL6r_sIL6','LPS_TLR4','mHSP','DP','LPS','ROS'); % name of the state variables
input.index_states{1}      = [1   9  10  12  13  14  15  17  18  19  20  21  22  23  24  26  31  36  38  41  44  47  52  53  62]; % index of the measured states
input.index_states{2}      = [1   9  10  12  13  14  15  17  18  19  20  21  22  23  24  26  31  36  38  41  44  47  52  53  62]; % index of the measured states
input.y0{1}                = [ones(1,57) 0 ones(1,2) 0 1 0 0 0]; % initial value for the states
input.y0{2}                = [1,1,1,1,1,1,1,1,1,1,1,1,1,1,1,1,1,1,1,0,0,1,1,1,1,1,1,1,1,1,1,1,1,1,1,1,1,1,1,1,1,1,1,1,1,1,1,0,0,0,0,0,0,0,0,1,1,0,1,1,0,1,0,0,0]; % initial value for the states
for iexp = input.index_exp
    input.yp0{iexp}        = zeros(input.n_states,input.par_size);
end

%Sampling points
for i_var=input.index_states{1}
    input.sampling_points{1}{i_var} = [0      4.12233          4.8            7           48]; % value of the time sampling points
end
for i_var=input.index_states{2}
    input.sampling_points{2}{i_var} = [0       4.5295      5.05833            7           48]; % value of the time sampling points
end

%Control variables
input.n_control_var        = 2; % number of control variables
input.control_var_name     = char('heat','KO'); % name of the control variables
input.control_var{1}{1}    = [1]; % value of the control variables
input.control_var{1}{2}    = [0]; % value of the control variables
input.control_var{2}{1}    = [1]; % value of the control variables
input.control_var{2}{2}    = [1]; % value of the control variables
input.control_times{1}{1}  = [48]; % value of the switching times for the control
input.control_times{1}{2}  = [48]; % value of the switching times for the control
input.control_times{2}{1}  = [48]; % value of the switching times for the control
input.control_times{2}{2}  = [48]; % value of the switching times for the control

%%
%----------------------------------------------------------------------%
%                     PARAMETER ESTIMATION SETTINGS                    %
% -------------------------------------------------------------------- %

%Experimental details
input.exp_data{1}{1} = [1      52.98381      109.8899      41.67683             1]'; % experimental data
input.exp_data{1}{9} = [1      1.3956       1.036      1.5021           1]'; % experimental data
input.exp_data{1}{10} = [1     0.996779      11.2684      13.9758            1]'; % experimental data
input.exp_data{1}{12} = [1      2.0167      3.0383      2.0575           1]'; % experimental data
input.exp_data{1}{13} = [1      2.58783      10.7406      4.74921            1]'; % experimental data
input.exp_data{1}{14} = [1        3.08      2.9881      9.0141           1]'; % experimental data
input.exp_data{1}{15} = [1     0.59662      1.9215      9.3963           1]'; % experimental data
input.exp_data{1}{17} = [1       1.0868      14.9379      2.73811            1]'; % experimental data
input.exp_data{1}{18} = [1      1.2246      1.0601      1.6884           1]'; % experimental data
input.exp_data{1}{19} = [1     0.37486      1.9676      1.0589           1]'; % experimental data
input.exp_data{1}{20} = [1  1  1  1  1]'; % experimental data
input.exp_data{1}{21} = [1  1  1  1  1]'; % experimental data
input.exp_data{1}{22} = [1  1  1  1  1]'; % experimental data
input.exp_data{1}{23} = [1      1.8303      1.7892      2.1504           1]'; % experimental data
input.exp_data{1}{24} = [1     0.95153      1.6563      1.6758           1]'; % experimental data
input.exp_data{1}{26} = [1     0.45245     0.66806     0.69494           1]'; % experimental data
input.exp_data{1}{31} = [1      1.2165      1.6466     0.89766           1]'; % experimental data
input.exp_data{1}{36} = [1     0.88227      1.0994      1.2228           1]'; % experimental data
input.exp_data{1}{38} = [1     0.95861      1.0183     0.95823           1]'; % experimental data
input.exp_data{1}{41} = [1      2.6143       2.799      6.7777           1]'; % experimental data
input.exp_data{1}{44} = [1      1.4707      1.6254      2.1596           1]'; % experimental data
input.exp_data{1}{47} = [1     0.48227     0.65956     0.54961           1]'; % experimental data
input.exp_data{1}{52} = [1      4.8284      3.0463      1.2273           1]'; % experimental data
input.exp_data{1}{53} = [1      1.7004      2.4199      1.6069           1]'; % experimental data
input.exp_data{1}{62} = [1      657.92595      780.38078      1204.5244              1]'; % experimental data
input.exp_data{2}{1} = [1       40.798      86.9351        92.96            1]'; % experimental data
input.exp_data{2}{9} = [1      1.1874      1.4472       1.186           1]'; % experimental data
input.exp_data{2}{10} = [1      1.07115      4.62649      19.3543            1]'; % experimental data
input.exp_data{2}{12} = [1      1.3921      1.6538      3.7492           1]'; % experimental data
input.exp_data{2}{13} = [1      2.2005      4.7345      6.9619           1]'; % experimental data
input.exp_data{2}{14} = [1       3.034      2.9078      4.6666           1]'; % experimental data
input.exp_data{2}{15} = [1     0.51111      0.7657      6.2799           1]'; % experimental data
input.exp_data{2}{17} = [1     0.92277      6.7378      6.4222           1]'; % experimental data
input.exp_data{2}{18} = [1      1.2433      1.1904      1.4063           1]'; % experimental data
input.exp_data{2}{19} = [1     0.51273     0.65864     0.83645           1]'; % experimental data
input.exp_data{2}{20} = [0  0  0  0  0]'; % experimental data
input.exp_data{2}{21} = [0  0  0  0  0]'; % experimental data
input.exp_data{2}{22} = [1  1  1  1  1]'; % experimental data
input.exp_data{2}{23} = [1      1.2331      1.7632      1.9484           1]'; % experimental data
input.exp_data{2}{24} = [1     0.97452      1.7924      9.2639           1]'; % experimental data
input.exp_data{2}{26} = [1      0.7419     0.70795       0.655           1]'; % experimental data
input.exp_data{2}{31} = [1      1.5856      1.6044      1.6213           1]'; % experimental data
input.exp_data{2}{36} = [1     0.84867      1.0357      1.2161           1]'; % experimental data
input.exp_data{2}{38} = [1     0.96436      1.0316     0.97955           1]'; % experimental data
input.exp_data{2}{41} = [1      1.9465      3.0195      8.3858           1]'; % experimental data
input.exp_data{2}{44} = [1      1.5403      2.5493       2.275           1]'; % experimental data
input.exp_data{2}{47} = [1     0.88173     0.74809     0.78458           1]'; % experimental data
input.exp_data{2}{52} = [0  0  0  0  0]'; % experimental data
input.exp_data{2}{53} = [0  0  0  0  0]'; % experimental data
input.exp_data{2}{62} = [1      565.82354      783.17935      1071.0636              1]'; % experimental data
input.data_error{1}{1} = [0.05      2.6492      5.4945      2.0838        0.05]'; % experimental data error
input.data_error{1}{9} = [0.05    0.069781    0.051801    0.075104        0.05]'; % experimental data error
input.data_error{1}{10} = [0.05    0.049839     0.56342     0.69879        0.05]'; % experimental data error
input.data_error{1}{12} = [0.05     0.10084     0.15191     0.10287        0.05]'; % experimental data error
input.data_error{1}{13} = [0.05     0.12939     0.53703     0.23746        0.05]'; % experimental data error
input.data_error{1}{14} = [0.05       0.154     0.14941     0.45071        0.05]'; % experimental data error
input.data_error{1}{15} = [0.05    0.029831    0.096074     0.46982        0.05]'; % experimental data error
input.data_error{1}{17} = [0.05     0.05434      0.7469     0.13691        0.05]'; % experimental data error
input.data_error{1}{18} = [0.05    0.061231    0.053007    0.084419        0.05]'; % experimental data error
input.data_error{1}{19} = [0.05    0.018743    0.098382    0.052943        0.05]'; % experimental data error
input.data_error{1}{20} = [0.05        0.05        0.05        0.05        0.05]'; % experimental data error
input.data_error{1}{21} = [0.05        0.05        0.05        0.05        0.05]'; % experimental data error
input.data_error{1}{22} = [0.05        0.05        0.05        0.05        0.05]'; % experimental data error
input.data_error{1}{23} = [0.05    0.091513    0.089458     0.10752        0.05]'; % experimental data error
input.data_error{1}{24} = [0.05    0.047576    0.082817    0.083792        0.05]'; % experimental data error
input.data_error{1}{26} = [0.05    0.022622    0.033403    0.034747        0.05]'; % experimental data error
input.data_error{1}{31} = [0.05    0.060823    0.082328    0.044883        0.05]'; % experimental data error
input.data_error{1}{36} = [0.05    0.044114    0.054972    0.061138        0.05]'; % experimental data error
input.data_error{1}{38} = [0.05    0.047931    0.050917    0.047911        0.05]'; % experimental data error
input.data_error{1}{41} = [0.05     0.13071     0.13995     0.33888        0.05]'; % experimental data error
input.data_error{1}{44} = [0.05    0.073535    0.081272     0.10798        0.05]'; % experimental data error
input.data_error{1}{47} = [0.05    0.024113    0.032978     0.02748        0.05]'; % experimental data error
input.data_error{1}{52} = [0.05     0.24142     0.15231    0.061363        0.05]'; % experimental data error
input.data_error{1}{53} = [0.05     0.08502     0.12099    0.080344        0.05]'; % experimental data error
input.data_error{1}{62} = [0.05      32.8963       39.019      60.2262         0.05]'; % experimental data error
input.data_error{2}{1} = [0.05      2.0399      4.3468       4.648        0.05]'; % experimental data error
input.data_error{2}{9} = [0.05    0.059372    0.072361    0.059301        0.05]'; % experimental data error
input.data_error{2}{10} = [0.05    0.053558     0.23132     0.96772        0.05]'; % experimental data error
input.data_error{2}{12} = [0.05    0.069607    0.082689     0.18746        0.05]'; % experimental data error
input.data_error{2}{13} = [0.05     0.11002     0.23672      0.3481        0.05]'; % experimental data error
input.data_error{2}{14} = [0.05      0.1517     0.14539     0.23333        0.05]'; % experimental data error
input.data_error{2}{15} = [0.05    0.025555    0.038285       0.314        0.05]'; % experimental data error
input.data_error{2}{17} = [0.05    0.046138     0.33689     0.32111        0.05]'; % experimental data error
input.data_error{2}{18} = [0.05    0.062163    0.059522    0.070315        0.05]'; % experimental data error
input.data_error{2}{19} = [0.05    0.025636    0.032932    0.041822        0.05]'; % experimental data error
input.data_error{2}{20} = [0  0  0  0  0]'; % experimental data error
input.data_error{2}{21} = [0  0  0  0  0]'; % experimental data error
input.data_error{2}{22} = [0.05        0.05        0.05        0.05        0.05]'; % experimental data error
input.data_error{2}{23} = [0.05    0.061657    0.088162    0.097419        0.05]'; % experimental data error
input.data_error{2}{24} = [0.05    0.048726     0.08962      0.4632        0.05]'; % experimental data error
input.data_error{2}{26} = [0.05    0.037095    0.035397     0.03275        0.05]'; % experimental data error
input.data_error{2}{31} = [0.05    0.079282    0.080218    0.081064        0.05]'; % experimental data error
input.data_error{2}{36} = [0.05    0.042433    0.051787    0.060803        0.05]'; % experimental data error
input.data_error{2}{38} = [0.05    0.048218    0.051578    0.048977        0.05]'; % experimental data error
input.data_error{2}{41} = [0.05    0.097324     0.15097     0.41929        0.05]'; % experimental data error
input.data_error{2}{44} = [0.05    0.077017     0.12746     0.11375        0.05]'; % experimental data error
input.data_error{2}{47} = [0.05    0.044086    0.037404    0.039229        0.05]'; % experimental data error
input.data_error{2}{52} = [0  0  0  0  0]'; % experimental data error
input.data_error{2}{53} = [0  0  0  0  0]'; % experimental data error
input.data_error{2}{62} = [0.05      28.2912       39.159      53.5532         0.05]'; % experimental data error

%Optimization settings
input.PE                   = 'yes'; % parameter estimation action
input.PE_optimizer         = 'none'; % optimization method for the parameter estimation
input.PE_optimizer_options = []; % no options available
input.PE_obj               = 'weighted least squares'; % objective function

%Confidence intervals
input.conf_int             = 'none'; % confidence intervals method
input.ntrials              = 256; % number of replications for the bootstrap
input.bootstrap_noise      = 5e-2; % noise for the bootstrap replications
input.conf_optimizer       = 'eSS'; % optimization method for the bootstrap
input.conf_optimizer_options.eSS.maxtime         = 300; % Maximum CPU time in seconds
input.conf_optimizer_options.eSS.maxeval         = 1e7; % Maximum number of function evaluations
input.conf_optimizer_options.eSS.local.solver    = 'dn2fb'; % Choose local solver
                                                                         % 0: Local search deactivated, 'fmincon'
                                                                         % 'fminsearchbnd','nomad','solnp','n2fb','dn2fb','dhc'
                                                                         % 'hj','ipopt','misqp','lsqnonlin'
input.conf_optimizer_options.eSS.log_var         = []; % Indexes of the variables which will be used to generate
                                                                         %    diverse solutions in different orders of magnitude

%%
%----------------------------------------------------------------------%
%               OPTIMAL EXPERIMENTAL DESIGN SETTINGS                   %
% -------------------------------------------------------------------- %
input.OED                     = 'no'; % OED action
input.index_control_var{1}    = []; % index of the control variables to be optimized
input.index_control_var{2}    = []; % index of the control variables to be optimized
input.control_var_lb{1}       = []; % lower bounds for the control variables to be optimized
input.control_var_lb{2}       = []; % lower bounds for the control variables to be optimized
input.control_var_ub{1}       = []; % upper bounds for the control variables to be optimized
input.control_var_ub{2}       = []; % upper bounds for the control variables to be optimized
input.var_control_times       = 0; % 0 if fixed, 1 if variable;
input.steps_size_switching_lb = []; % lower bounds for the steps size
input.steps_size_switching_ub = []; % upper bounds for the steps size
input.index_control_y0{1}     = []; % index of the states which initial values are to be optimized
input.index_control_y0{2}     = []; % index of the states which initial values are to be optimized
input.control_y0_lb{1}        = []; % lower bounds for the states which initial values are to be optimized
input.control_y0_lb{2}        = []; % lower bounds for the states which initial values are to be optimized
input.control_y0_ub{1}        = []; % upper bounds for the states which initial values are to be optimized
input.control_y0_ub{2}        = []; % upper bounds for the states which initial values are to be optimized
input.index_time_var{1}       = []; % index of the states which sampling times are to be optimized
input.index_time_var{2}       = []; % index of the states which sampling times are to be optimized
input.steps_size_sampling_lb  = []; % lower bounds for the steps size
input.steps_size_sampling_ub  = []; % upper bounds for the steps size

%Optimization settings
input.OED_optimizer         = 'none'; % optimization method for the OED
input.OED_optimizer_options = []; % no options available
input.OED_method            = 'none'; % OED method
input.OED_parameter_scale      = 'linear'; % sampling scale
input.OED_parameter_distribution = 'MC_uniform'; % sampling distribution
input.OED_criterion         = 'Correlations average'; % objective function for the OED

%%
%----------------------------------------------------------------------%
%                     SENSITIVITY ANALYSIS SETTINGS                    %
% -------------------------------------------------------------------- %
input.SA                   = 'no'; % sensitivity analysis yes/no
input.SA_measure           = 'relative'; % sensitivity analysis measure
input.SA_action            = 'none'; % sensitivity analysis action
input.SA_method            = 'Local_SA'; % sensitivity analysis method
input.GSA_parameter_scale      = 'linear'; % sampling scale
input.GSA_parameter_distribution = 'MC_uniform'; % sampling distribution

%%
% --------------------------------------------------- %
%                    IVP SETTINGS                     %
% --------------------------------------------------- %
input.IVP_rel_tol          = 1e-3; % IVP relative tolerance
input.IVP_abs_tol          = 1e-6; % IVP absolute tolerance
input.M                    = []; % mass matrix

%%
% --------------------------------------------------- %
%                  OUTPUT SETTINGS                    %
% --------------------------------------------------- %
input.states_plots        = 'on'; % Display figures with state trajectories
input.control_plots       = 'off'; % Display figures with control trajectories
input.sensitivity_plots   = 'on'; % Display figures with sensitivity trajectories
input.progress_bar   = 'on'; % Display progress bar
input.pname               = 'Heat_stroke_65_states_B6129F2_TNFRKO_PLOS_ONE'; % file name
input.label               = 'run_1'; % label for the results file
