# Supplementary material for: Modeling the Intra- and Extracellular Cytokine Signaling Pathway under Heat Stroke in the Liver
Source: PLoS One. 2013 Sep 5;8(9):e73393. doi: 10.1371/journal.pone.0073393 (PMC3764238; doi:10.1371/journal.pone.0073393)
Supplement: Supporting Information S4 — Table with the list of parameters and their values. (ZIP) [file pone.0073393.s004.zip › Heat_stroke_65_states_B6129F2_TNFRKO_PLOS_ONE/ode_heat_stroke_65_states_B6129F2_TNFRKO_PLOS_ONE.m]

function dx=ode_heat_stroke_65_states_B6129F2_TNFRKO_PLOS_ONE(t,x,par)

global control_var
%global cpu_time_int_heat_stroke

% if t==0
%     cpu_time_int_heat_stroke=cputime;
% end
% if (cputime-cpu_time_int_heat_stroke)>100
%     disp('The integration is too slow for this set of parameters')
%     return
% end

% input.y0{1} = [1,1,1,1,1,1,1,1,1,1,1,1,1,1,1,1,1,1,1,1,1,1,1,1,1,1,1,1,1,1,1,1,1,1,1,1,1,1,1,1,1,1,1,1,1,1,1,1,1,1,1,1,1,1,1,1,1,1,1,1,1,1,1,1,1,1,1,1,1,1,1,1,1,1]; % initial value for the states
% input.y0{2} = [1,1,1,1,1,1,1,1,1,1,1,1,1,1,1,1,1,1,1,1,1,1,1,1,1,1,1,1,1,1,1,1,1,1,1,1,1,1,1,1,1,1,1,1,1,1,1,1,1,1,1,1,1,1,1,1,1,1,1,1,1,1,1,1,1,1,1,1,1,1,1,1,1,1]; % initial value for the states

load Temp_sampling
load tt_B6
load tt_TNFRKO

% control_var(1) = 0; % no heat
% control_var(1) = 1; % heat

% control_var(2) = 0; % wild type
% control_var(2) = 1; % TNFR KO
% control_var(2) = 2; % HSF KO
% control_var(2) = 3; % IL1RI KO
% control_var(2) = 4; % IL10R KO
% control_var(2) = 5; % SOCS KO
% control_var(2) = 6; % TLR4 KO (needs revision)
% control_var(2) = 7; % LPS injection
% control_var(2) = 8; % higher temperature

if control_var(1)==1
    if control_var(2)==1
        if (find(tt_TNFRKO/60>=t,1))
            T_c=Temp_sampling(find(tt_TNFRKO/60>=t,1))+273.15;
        else
            T_c=36+273.15;
        end
    elseif control_var(2)==8
        if (find(tt_B6/60>=t,1))
             T_c=Temp_sampling_high(find(tt_B6/60>=t,1))+273.15;
        else
            T_c=36+273.15;
        end        
    else
        if (find(tt_B6/60>=t,1))
             T_c=Temp_sampling(find(tt_B6/60>=t,1))+273.15;
        else
            T_c=36+273.15;
        end
    end
    if T_c>273.15+39
        k_DP=(1-0.4/exp(T_c-312.15))*0.03*1.4^(T_c-312.15);
    else
        k_DP=0.0180;
    end
    if T_c>273.15+40
        if control_var(2)==1
           k_ROS=(10+11.8)*exp(T_c-313.15);
        else
           k_ROS=(10+10)*exp(T_c-313.15);
        end
    else
       k_ROS=10;
    end
    Temp_threshold=41;
    if T_c>273.15+Temp_threshold
        if control_var(2)==1
            more_than_threshold=find(Temp_sampling>Temp_threshold)-1;
            index_now=find(tt_TNFRKO/60>=t,1);
            Thermal_load_TNFRKO=sum((Temp_sampling(more_than_threshold+1:index_now)-Temp_threshold).*diff(tt_TNFRKO(more_than_threshold:index_now))');
            k_LPS=0.18+Thermal_load_TNFRKO*(T_c-313.15)/200;
        elseif control_var(2)==8
            more_than_threshold=find(Temp_sampling_high>Temp_threshold,1)-1;
            index_now=find(tt_B6/60>=t,1);
            Thermal_load_B6=sum((Temp_sampling_high(more_than_threshold+1:index_now)-Temp_threshold).*diff(tt_B6(more_than_threshold:index_now))');
            k_LPS=0.18+Thermal_load_B6*(T_c-313.15)/200;                
        else
            more_than_threshold=find(Temp_sampling>Temp_threshold,1)-1;
            index_now=find(tt_B6/60>=t,1);
            Thermal_load_B6=sum((Temp_sampling(more_than_threshold+1:index_now)-Temp_threshold).*diff(tt_B6(more_than_threshold:index_now))');
            k_LPS=0.18+Thermal_load_B6*(T_c-313.15)/200;
        end
    else
        k_LPS=0.18;
    end
else
    k_ROS=10;
    k_LPS=0.18;
    k_DP=0.018;
end

if control_var(2)==7 %LPS injection
    if t<0.2
        k_LPS=2;
    else
        k_LPS=0.18;
    end
end


%%
%%%states%%%%%%%%%%%%%%%
AP1_P	=	x	(	1	);
gp130	=	x	(	2	);
IL10r	=	x	(	3	);
IL1r1	=	x	(	4	);
IL1r1_sIL1ra	=	x	(	5	);
IL1r2	=	x	(	6	);
IL1r2_sIL1ra	=	x	(	7	);
IL6r	=	x	(	8	);
mgp130	=	x	(	9	);
mIL10	=	x	(	10	);
mIL10r	=	x	(	11	);
mIL1a	=	x	(	12	);
mIL1b	=	x	(	13	);
mIL1r1	=	x	(	14	);
mIL1r2	=	x	(	15	);
mIL1ra	=	x	(	16	);
mIL6	=	x	(	17	);
mIL6r	=	x	(	18	);
mTNFa	=	x	(	19	);
mTNFrp55	=	x	(	20	);
mTNFrp75	=	x	(	21	);
NFkB_P	=	x	(	22	);
sgp130	=	x	(	23	);
sIL10	=	x	(	24	);
sIL10_IL10r	=	x	(	25	);
sIL1a	=	x	(	26	);
sIL1a_sIL1r1	=	x	(	27	);
sIL1a_sIL1r2	=	x	(	28	);
sIL1a_IL1r1	=	x	(	29	);
sIL1a_IL1r2	=	x	(	30	);
sIL1b	=	x	(	31	);
sIL1b_IL1r1	=	x	(	32	);
sIL1b_IL1r2	=	x	(	33	);
sIL1b_sIL1r1	=	x	(	34	);
sIL1b_sIL1r2	=	x	(	35	);
sIL1r1	=	x	(	36	);
sIL1r1_sIL1ra	=	x	(	37	);
sIL1r2	=	x	(	38	);
sIL1r2_sIL1ra	=	x	(	39	);
sIL1ra	=	x	(	40	);
sIL6	=	x	(	41	);
sIL6_IL6r	=	x	(	42	);
sIL6_IL6r_gp130	=	x	(	43	);
sIL6r	=	x	(	44	);
sIL6r_sgp130_sIL6	=	x	(	45	);
STAT3_P	=	x	(	46	);
sTNFa	=	x	(	47	);
sTNFa_sTNFarp55	=	x	(	48	);
sTNFa_sTNFarp75	=	x	(	49	);
sTNFa_TNFarp55	=	x	(	50	);
sTNFa_TNFarp75	=	x	(	51	);
sTNFarp55	=	x	(	52	);
sTNFarp75	=	x	(	53	);
TNFarp55	=	x	(	54	);
TNFarp75	=	x	(	55	);
HSP	=	x	(	56	);
HSF	=	x	(	57	);
HSP_DP	=	x	(	58	);
SOCS	=	x	(	59	);
sIL6r_sIL6	=	x	(	60	);
LPS_TLR4	=	x	(	61	);
mHSP	=	x	(	62	);
DP	=	x	(	63	);
LPS	=	x	(	64	);
ROS =   x   (   65  );

%%%parameters%%%%%%%%%%%%%%%%%%%%%

NFkB_0      =	par	(	1	);
STAT3_0 	=	par	(	7	);
AP1_0		=	par	(	10	);
HSF_HSP_0	=	par	(	20	);
TLR4_0		=	par	(	21	);

AP1			=	AP1_0-(AP1_P-1)	;
NFkB		=	NFkB_0-(NFkB_P-1)	;
STAT3		=	STAT3_0-(STAT3_P-1)	;
HSF_HSP		=	HSF_HSP_0-(HSF-1)	;
TLR4        =	TLR4_0-(LPS_TLR4)	;

k_LPS_TLR4_NFkB													=	par	(	2	);
k_sIL1a_IL1r1_NFkB													=	par	(	3	);
k_sIL1b_IL1r1_NFkB													=	par	(	4	);
k_sTNFa_TNFarp55_NFkB													=	par	(	5	);
k_sTNFa_TNFarp75_NFkB													=	par	(	6	);
k_STAT3_sIL10_IL10r													=	par	(	8	);
k_STAT3_sIL6_IL6r_gp130													=	par	(	9	);
k_LPS_TLR4_AP1													=	par	(	11	);
k_sTNFa_TNFarp55_AP1													=	par	(	12	);
k_sTNFa_TNFarp75_AP1													=	par	(	13	);
k_sIL1a_IL1r1_AP1													=	par	(	14	);
k_sIL1b_IL1r1_AP1													=	par	(	15	);
k_sIL6_sIL6r_AP1													=	par	(	16	);
k_ROS_AP1													=	par	(	17	);
k_HSP_ROS													=	par	(	18	);
k_HSF_ROS													=	par	(	19	);
P0													=	par	(	22	);
LPS_guts													=	par	(	23	);
D_HSP_DP													=	par	(	24	);
D_LPS													=	par	(	25	);
D_LPS_TLR4													=	par	(	26	);
D_HSP_HSF_DP													=	par	(	27	);
k_gp130_sIL6_IL6r													=	par	(	28	);
k_STAT3_SOCS													=	par	(	29	);
k_HSP_DP													=	par	(	30	);
k_HSP_HSF													=	par	(	31	);
k_IL1r2_sIL1ra													=	par	(	32	);
k_mIL1r2_AP1													=	par	(	33	);
k_LPS_TLR4													=	par	(	34	);
k_mgp130													=	par	(	35	);
k_mgp130_NFkB													=	par	(	36	);
k_HSF_AP1													=	par	(	37	);
k_mHSP_HSF													=	par	(	38	);
k_mIL10													=	par	(	39	);
k_mIL10_NFkB													=	par	(	40	);
k_mIL10r													=	par	(	41	);
k_mIL10r_NFkB													=	par	(	42	);
k_mIL1a													=	par	(	43	);
k_mIL1r1_AP1													=	par	(	44	);
k_mIL1a_NFkB													=	par	(	45	);
k_mIL1b													=	par	(	46	);
k_mIL1b_NFkB													=	par	(	47	);
k_mIL1r1													=	par	(	48	);
k_mIL1r1_STAT3													=	par	(	49	);
k_mIL1r2													=	par	(	50	);
k_mIL1r2_NFkB													=	par	(	51	);
k_mIL1ra													=	par	(	52	);
k_mIL1ra_NFkB													=	par	(	53	);
k_mIL6													=	par	(	54	);
k_mIL6_AP1													=	par	(	55	);
k_mIL6_NFkB													=	par	(	56	);
k_mIL6r													=	par	(	57	);
k_mIL6r_STAT3													=	par	(	58	);
k_sgp130													=	par	(	59	);
k_sIL1r1													=	par	(	60	);
k_sIL1r2													=	par	(	61	);
k_sIL6r													=	par	(	62	);
k_sTNFrp55													=	par	(	63	);
k_sTNFrp75													=	par	(	64	);
k_mTNFa													=	par	(	65	);
k_mTNFa_NFkB													=	par	(	66	);
k_mTNFrp55													=	par	(	67	);
k_mTNFrp55_NFkB													=	par	(	68	);
k_mTNFrp75													=	par	(	69	);
k_mTNFrp75_NFkB													=	par	(	70	);
k_NFkB_HSP													=	par	(	71	);
k_mTNFrp55_AP1													=	par	(	72	);
k_sIL10_IL10r													=	par	(	73	);
k_mIL1ra_AP1													=	par	(	74	);
k_sIL1a_IL1r1													=	par	(	75	);
k_sIL1a_IL1r2													=	par	(	76	);
k_sIL1a_sIL1r1													=	par	(	77	);
k_sIL1a_sIL1r2													=	par	(	78	);
k_sIL1b_IL1r1													=	par	(	79	);
k_sIL1b_IL1r2													=	par	(	80	);
k_sIL1b_sIL1r1													=	par	(	81	);
k_sIL1b_sIL1r2													=	par	(	82	);
k_sIL1ra_IL1r1													=	par	(	83	);
k_sIL1ra_sIL1r1													=	par	(	84	);
k_sIL1ra_sIL1r2													=	par	(	85	);
k_sIL6_IL6r													=	par	(	86	);
k_sIL6_sIL6r													=	par	(	87	);
k_sIL6r_sgp130_sIL6													=	par	(	88	);
k_SOCS_AP1													=	par	(	89	);
k_mIL6r_NFkB													=	par	(	90	);
k_SOCS_NFkB													=	par	(	91	);
k_mgp130_STAT3													=	par	(	92	);
k_SOCS_STAT3													=	par	(	93	);
k_sTNFa_sTNFarp55													=	par	(	94	);
k_sTNFa_sTNFarp75													=	par	(	95	);
k_sTNFa_TNFarp55													=	par	(	96	);
k_sTNFa_TNFarp75													=	par	(	97	);
k_mHSP													=	par	(	98	);
k_mIL10_STAT3													=	par	(	99	);
k_mTNFrp75_AP1													=	par	(	100	);
k_mIL10_AP1													=	par	(	101	);
k_mIL1b_AP1													=	par	(	102	);
k_mIL1a_AP1													=	par	(	103	);
kk_mIL1a_AP1													=	par	(	104	);
kk_mIL1b_AP1													=	par	(	105	);
kk_mIL1ra_AP1													=	par	(	106	);
kk_mIL1r2_AP1													=	par	(	107	);
kk_mgp130_NFkB													=	par	(	108	);
kk_mIL10_NFkB													=	par	(	109	);
kk_mIL10r_NFkB													=	par	(	110	);
kk_mIL1a_NFkB													=	par	(	111	);
kk_mIL1b_NFkB													=	par	(	112	);
kk_mIL1r1_STAT3													=	par	(	113	);
kk_mIL1ra_NFkB													=	par	(	114	);
kk_mIL6_NFkB													=	par	(	115	);
kk_mIL6_AP1													=	par	(	116	);
kk_mTNFa_NFkB													=	par	(	117	);
kk_mTNFrp75_NFkB													=	par	(	118	);
kk_mHSP_HSF													=	par	(	119	);
kk_mgp130_STAT3													=	par	(	120	);
kk_SOCS_STAT3													=	par	(	121	);
kk_mIL6r_NFkB													=	par	(	122	);
kk_mTNFrp55_NFkB													=	par	(	123	);
kk_mIL6r_STAT3													=	par	(	124	);
kk_mTNFrp75_AP1													=	par	(	125	);
kk_mIL1r2_NFkB													=	par	(	126	);
kk_mIL10_STAT3													=	par	(	127	);
kk_mIL10_AP1													=	par	(	128	);
kk_mIL1r1_AP1													=	par	(	129	);
kk_mTNFrp55_AP1													=	par	(	130	);
n_mIL1r1_AP1													=	par	(	131	);
n_mTNFrp55_AP1													=	par	(	132	);
n_mgp130_NFkB													=	par	(	133	);
n_mIL10_NFkB													=	par	(	134	);
n_mIL10r_NFkB													=	par	(	135	);
n_mIL1a_NFkB													=	par	(	136	);
n_mIL1b_NFkB													=	par	(	137	);
n_mIL1r1_STAT3													=	par	(	138	);
n_mIL1ra_NFkB													=	par	(	139	);
n_mIL6_NFkB													=	par	(	140	);
n_mIL6_AP1													=	par	(	141	);
n_mTNFa_NFkB													=	par	(	142	);
n_mTNFrp75_NFkB													=	par	(	143	);
n_mHSP_HSF													=	par	(	144	);
n_mgp130_STAT3													=	par	(	145	);
n_SOCS_STAT3													=	par	(	146	);
n_mIL6r_NFkB													=	par	(	147	);
n_mTNFrp55_NFkB													=	par	(	148	);
n_mIL6r_STAT3													=	par	(	149	);
n_mTNFrp75_AP1													=	par	(	150	);
n_mIL1r2_NFkB													=	par	(	151	);
n_mIL10_STAT3													=	par	(	152	);
n_mIL10_AP1													=	par	(	153	);
n_mIL1r2_AP1													=	par	(	154	);
n_mIL1ra_AP1													=	par	(	155	);
n_mIL1b_AP1													=	par	(	156	);
n_mIL1a_AP1													=	par	(	157	);
k_ROS_STAT3                                                 =	par	(	158	);

% KO options
if control_var(2)==1 % TNFR KO
    k_sTNFrp55 = 0;
    k_sTNFrp75 = 0;
    k_mTNFrp55 = 0;
    k_mTNFrp75 = 0;
    k_mTNFrp55_NFkB = 0;
    k_mTNFrp75_NFkB = 0;
    k_mTNFrp55_AP1 = 0;
    k_mTNFrp75_AP1 = 0;
    k_sTNFa_sTNFarp55 = 0;
    k_sTNFa_sTNFarp75 = 0;
    k_sTNFa_TNFarp55 = 0;
    k_sTNFa_TNFarp75 = 0;
    k_sTNFa_TNFarp55_NFkB = 0;
    k_sTNFa_TNFarp75_NFkB = 0;
    k_sTNFa_TNFarp55_AP1 = 0;
    k_sTNFa_TNFarp75_AP1 = 0;
elseif control_var(2)==2 % HSF KO
    k_mHSP = 0;
    k_HSP_DP = 0;
    k_mHSP_HSF = 0;
    D_HSP_DP = 0;
elseif control_var(2)==3 % IL1RI KO
    k_sIL1a_IL1r1_AP1 = 0;													
    k_sIL1a_IL1r1_NFkB = 0;
    k_sIL1b_IL1r1_AP1 = 0;
    k_sIL1b_IL1r1_NFkB = 0;
    k_mIL1r1_AP1 = 0;
    k_mIL1r1_STAT3 = 0;
elseif control_var(2)==4 % IL10R KO
    k_mIL10r_NFkB = 0;
    k_sIL10_IL10r = 0;
elseif control_var(2)==5 % SOCS KO
    k_SOCS_STAT3 = 0;
elseif control_var(2)==6 % TLR4 KO
    k_LPS = 0.18;
end

D_AP1_P	=	(k_sIL6_sIL6r_AP1+k_sIL1a_IL1r1_AP1+k_sIL1b_IL1r1_AP1+k_sTNFa_TNFarp55_AP1+k_sTNFa_TNFarp75_AP1)*AP1_0-k_SOCS_AP1									;
D_HSP	=	k_mHSP+k_HSF_AP1									;
D_HSP_HSF	=	(k_HSP_HSF+k_HSF_AP1)/HSF_HSP_0									;
D_IL1r1	=	k_mIL1r1-k_sIL1r1									;
D_IL1r2	=	k_mIL1r2-k_sIL1r2									;
D_IL1r2_sIL1ra	=	k_IL1r2_sIL1ra									;
D_mHSP	=	k_mHSP_HSF/(kk_mHSP_HSF^n_mHSP_HSF+1)									;
D_mgp130	=	k_mgp130_NFkB/(kk_mgp130_NFkB^n_mgp130_NFkB+1)+k_mgp130_STAT3/(kk_mgp130_STAT3^n_mgp130_STAT3+1)									;
D_mIL10	=	k_mIL10_NFkB/(kk_mIL10_NFkB^n_mIL10_NFkB+1)+k_mIL10_AP1/(kk_mIL10_AP1^n_mIL10_AP1+1)+k_mIL10_STAT3/(kk_mIL10_STAT3^n_mIL10_STAT3+1)									;
D_mIL10r	=	k_mIL10r_NFkB/(kk_mIL10r_NFkB^n_mIL10r_NFkB+1)									;
D_mIL1a	=	k_mIL1a_NFkB/(kk_mIL1a_NFkB^n_mIL1a_NFkB+1)+k_mIL1a_AP1/(kk_mIL1a_AP1^n_mIL1a_AP1+1)									;
D_mIL1b	=	k_mIL1b_NFkB/(kk_mIL1b_NFkB^n_mIL1b_NFkB+1)+k_mIL1b_AP1/(kk_mIL1b_AP1^n_mIL1b_AP1+1)									;
D_mIL1r1	=	k_mIL1r1_STAT3/(kk_mIL1r1_STAT3^n_mIL1r1_STAT3+1)+k_mIL1r1_AP1/(kk_mIL1r1_AP1^n_mIL1r1_AP1+1)									;
D_mIL1r2	=	k_mIL1r2_NFkB/(kk_mIL1r2_NFkB^n_mIL1r2_NFkB+1)+k_mIL1r2_AP1/(kk_mIL1r2_AP1^n_mIL1r2_AP1+1)									;
D_mIL1ra	=	k_mIL1ra_NFkB/(kk_mIL1ra_NFkB^n_mIL1ra_NFkB+1)+k_mIL1ra_AP1/(kk_mIL1ra_AP1^n_mIL1ra_AP1+1)									;
D_mIL6	=	k_mIL6_AP1/(kk_mIL6_AP1^n_mIL6_AP1+1)+k_mIL6_NFkB/(kk_mIL6_NFkB^n_mIL6_NFkB+1)									;
D_mIL6r	=	k_mIL6r_STAT3/(kk_mIL6r_STAT3^n_mIL6r_STAT3+1)+k_mIL6r_NFkB/(kk_mIL6r_NFkB^n_mIL6r_NFkB+1)									;
D_mTNFa	=	k_mTNFa_NFkB/(kk_mTNFa_NFkB^n_mTNFa_NFkB+1)									;
D_mTNFar1	=	k_mTNFrp55_NFkB/(kk_mTNFrp55_NFkB^n_mTNFrp55_NFkB+1)+k_mTNFrp55_AP1/(kk_mTNFrp55_AP1^n_mTNFrp55_AP1+1)									;
D_mTNFar2	=	k_mTNFrp75_NFkB/(kk_mTNFrp75_NFkB^n_mTNFrp75_NFkB+1)+k_mTNFrp75_AP1/(kk_mTNFrp75_AP1^n_mTNFrp75_AP1+1)									;
D_NFkBP	=	(k_sIL1a_IL1r1_NFkB+k_sIL1b_IL1r1_NFkB+k_sTNFa_TNFarp55_NFkB+k_sTNFa_TNFarp75_NFkB)*NFkB_0-k_NFkB_HSP-k_SOCS_NFkB									;
D_sgp130	=	k_sgp130									;
D_sIL10	=	k_mIL10									;
D_sIL10_IL10r	=	k_sIL10_IL10r									;
D_sIL10r	=	k_mIL10r									;
D_sIL1a_IL1r1	=	k_sIL1a_IL1r1									;
D_sIL1a_IL1r2	=	k_sIL1a_IL1r2									;
D_sIL1a_sIL1r1	=	k_sIL1a_sIL1r1									;
D_sIL1a_sIL1r2	=	k_sIL1a_sIL1r2									;
D_sIL1b_IL1r1	=	k_sIL1b_IL1r1									;
D_sIL1b_IL1r2	=	k_sIL1b_IL1r2									;
D_sIL1b_sIL1r1	=	k_sIL1b_sIL1r1									;
D_sIL1b_sIL1r2	=	k_sIL1b_sIL1r2									;
D_sIL1r1	=	k_sIL1r1									;
D_sIL1r1_sIL1ra	=	k_sIL1ra_sIL1r1									;
D_sIL1r2	=	k_sIL1r2									;
D_sIL1r2_sIL1ra	=	k_sIL1ra_sIL1r2									;
D_sIL1ra_IL1r1	=	k_sIL1ra_IL1r1									;
D_sIL6_sIL6r	=	k_sIL6_sIL6r									;
D_sIL6r	=	k_sIL6r									;
D_sIL6r_sgp130_sIL6	=	k_sIL6r_sgp130_sIL6									;
D_SOCS	=	k_SOCS_STAT3/(kk_SOCS_STAT3^n_SOCS_STAT3+1)									;
D_STAT3_P	=	(k_STAT3_sIL10_IL10r+k_STAT3_sIL6_IL6r_gp130+k_ROS_STAT3)*STAT3_0-k_STAT3_SOCS									;
D_sTNFa_sTNFarp55	=	k_sTNFa_sTNFarp55									;
D_sTNFa_sTNFarp75	=	k_sTNFa_sTNFarp75									;
D_sTNFa_TNFarp55	=	k_sTNFa_TNFarp55									;
D_sTNFa_TNFarp75	=	k_sTNFa_TNFarp75									;
D_sTNFrp55	=	k_sTNFrp55									;
D_sTNFrp75	=	k_sTNFrp75									;
D_TNFa	=	k_mTNFa									;
D_TNFarp55	=	k_mTNFrp55-k_sTNFrp55									;
D_TNFarp75	=	k_mTNFrp75-k_sTNFrp75									;
D_gp130	=	k_mgp130-k_sgp130									;
D_IL6r	=	k_mIL6r-k_sIL6r									;
D_sIL1a	=	k_mIL1a									;
D_sIL1b	=	k_mIL1b									;
D_sIL1ra	=	k_mIL1ra									;
D_sIL6	=	k_mIL6									;
D_sIL6_IL6r	=	k_sIL6_IL6r									;
D_sIL6_IL6r_gp130	=	k_gp130_sIL6_IL6r									;

%%%%%reactions%%%%%%%%%%%%%%%%%%%%%%%%%%%%
v	(	1	)	=	D_AP1_P*(AP1_P)	;
v	(	2	)	=	k_sIL6_sIL6r_AP1*(sIL6r_sIL6)*(AP1)	;
v	(	3	)	=	k_sIL1a_IL1r1_AP1*(sIL1a_IL1r1)*(AP1)	;
v	(	4	)	=	k_sIL1b_IL1r1_AP1*(sIL1b_IL1r1)*(AP1)	;
v	(	5	)	=	k_mgp130*(mgp130)	;
v	(	6	)	=	k_gp130_sIL6_IL6r*(gp130)*(sIL6_IL6r)	;
v	(	7	)	=	D_gp130*(gp130)	;
v	(	8	)	=	D_sIL6_IL6r_gp130*(sIL6_IL6r_gp130)^2	;
v	(	9	)	=	k_mIL10r*(mIL10r)	;
v	(	10	)	=	k_sIL10_IL10r*(sIL10)*(IL10r)	;
v	(	11	)	=	D_sIL10r*(IL10r)	;
v	(	12	)	=	D_sIL10_IL10r*(sIL10_IL10r)^2	;
v	(	13	)	=	k_mIL1r1*(mIL1r1)	;
v	(	14	)	=	k_sIL1a_IL1r1*(sIL1a)*(IL1r1)	;
v	(	15	)	=	k_sIL1ra_IL1r1*(IL1r1)*(sIL1ra)	;
v	(	16	)	=	k_sIL1b_IL1r1*(sIL1b)*(IL1r1)	;
v	(	17	)	=	D_IL1r1*(IL1r1)	;
v	(	18	)	=	D_sIL1ra_IL1r1*(IL1r1_sIL1ra)^2	;
v	(	19	)	=	D_sIL1a_IL1r1*(sIL1a_IL1r1)^2	;
v	(	20	)	=	D_sIL1b_IL1r1*(sIL1b_IL1r1)^2	;
v	(	21	)	=	k_mIL1r2*(mIL1r2)	;
v	(	22	)	=	k_sIL1a_IL1r2*(sIL1a)*(IL1r2)	;
v	(	23	)	=	k_IL1r2_sIL1ra*(IL1r2)*(sIL1ra)	;
v	(	24	)	=	k_sIL1b_IL1r2*(sIL1b)*(IL1r2)	;
v	(	25	)	=	D_IL1r2*(IL1r2)	;
v	(	26	)	=	D_sIL1a_IL1r2*(sIL1a_IL1r2)^2	;
v	(	27	)	=	D_sIL1b_IL1r2*(sIL1b_IL1r2)^2	;
v	(	28	)	=	D_IL1r2_sIL1ra*(IL1r2_sIL1ra)^2	;
v	(	29	)	=	k_mIL6r*(mIL6r)	;
v	(	30	)	=	k_sIL6_IL6r*(sIL6)*(IL6r)	;
v	(	31	)	=	D_IL6r*(IL6r)	;
v	(	32	)	=	D_sIL6_IL6r*(sIL6_IL6r)^2	;
v	(	33	)	=	k_mgp130_STAT3*(STAT3_P^n_mgp130_STAT3/(kk_mgp130_STAT3^n_mgp130_STAT3+STAT3_P^n_mgp130_STAT3))	;
v	(	34	)	=	k_SOCS_AP1*(SOCS)*(AP1_P)	;
v	(	35	)	=	k_mIL10_STAT3*(STAT3_P^n_mIL10_STAT3/(kk_mIL10_STAT3^n_mIL10_STAT3+STAT3_P^n_mIL10_STAT3));
v	(	36	)	=	k_mIL1r2_AP1*(AP1_P^n_mIL1r2_AP1/(kk_mIL1r2_AP1^n_mIL1r2_AP1+AP1_P^n_mIL1r2_AP1))	;
v	(	37	)	=	k_mIL1ra_AP1*(AP1_P^n_mIL1ra_AP1/(kk_mIL1ra_AP1^n_mIL1ra_AP1+AP1_P^n_mIL1ra_AP1))	;
v	(	38	)	=	k_STAT3_SOCS*(STAT3_P)*(SOCS)	;
v	(	39	)	=	k_mgp130_NFkB*(NFkB_P^n_mgp130_NFkB/(kk_mgp130_NFkB^n_mgp130_NFkB+NFkB_P^n_mgp130_NFkB))	;
v	(	40	)	=	D_mgp130*(mgp130)	;
v	(	41	)	=	k_mIL10_NFkB*(NFkB_P^n_mIL10_NFkB/(kk_mIL10_NFkB^n_mIL10_NFkB+NFkB_P^n_mIL10_NFkB))	;
v	(	42	)	=	D_mIL10*(mIL10)	;
v	(	43	)	=	k_mIL10r_NFkB*(NFkB_P^n_mIL10r_NFkB/(kk_mIL10r_NFkB^n_mIL10r_NFkB+NFkB_P^n_mIL10r_NFkB))	;
v	(	44	)	=	D_mIL10r*(mIL10r)	;
v	(	45	)	=	k_mIL1a_NFkB*(NFkB_P^n_mIL1a_NFkB/(kk_mIL1a_NFkB^n_mIL1a_NFkB+NFkB_P^n_mIL1a_NFkB))	;
v	(	46	)	=	k_mIL1b_NFkB*(NFkB_P^n_mIL1b_NFkB/(kk_mIL1b_NFkB^n_mIL1b_NFkB+NFkB_P^n_mIL1b_NFkB))	;
v	(	47	)	=	D_mIL1a*(mIL1a)	;
v	(	48	)	=	D_mIL1b*(mIL1b)	;
v	(	49	)	=	k_mIL1r1_STAT3*(STAT3_P^n_mIL1r1_STAT3/(kk_mIL1r1_STAT3^n_mIL1r1_STAT3+STAT3_P^n_mIL1r1_STAT3))	;
v	(	50	)	=	D_mIL1r1*(mIL1r1)	;
v	(	51	)	=	D_mIL1r2*(mIL1r2)	;
v	(	52	)	=	k_mIL1ra_NFkB*(NFkB_P^n_mIL1ra_NFkB/(kk_mIL1ra_NFkB^n_mIL1ra_NFkB+NFkB_P^n_mIL1ra_NFkB))	;
v	(	53	)	=	D_mIL1ra*(mIL1ra)	;
v	(	54	)	=	k_mIL6_NFkB*(NFkB_P^n_mIL6_NFkB/(kk_mIL6_NFkB^n_mIL6_NFkB+NFkB_P^n_mIL6_NFkB))	;
v	(	55	)	=	k_mIL6_AP1*(AP1_P^n_mIL6_AP1/(kk_mIL6_AP1^n_mIL6_AP1+AP1_P^n_mIL6_AP1))	;
v	(	56	)	=	D_mIL6*(mIL6)	;
v	(	57	)	=	D_mIL6r*(mIL6r)	;
v	(	58	)	=	k_mTNFa_NFkB*(NFkB_P^n_mTNFa_NFkB/(kk_mTNFa_NFkB^n_mTNFa_NFkB+NFkB_P^n_mTNFa_NFkB))	;
v	(	59	)	=	D_mTNFa*(mTNFa)	;
v	(	60	)	=	D_NFkBP*(NFkB_P)	;
v	(	61	)	=	k_sIL1a_IL1r1_NFkB*(sIL1a_IL1r1)*(NFkB)	;
v	(	62	)	=	k_sIL1b_IL1r1_NFkB*(sIL1b_IL1r1)*(NFkB)	;
v	(	63	)	=	k_sTNFa_TNFarp55_NFkB*(sTNFa_TNFarp55)*(NFkB)	;
v	(	64	)	=	k_sTNFa_TNFarp75_NFkB*(sTNFa_TNFarp75)*(NFkB)	;
v	(	65	)	=	k_LPS_TLR4_NFkB*(LPS_TLR4)*(NFkB)	;
v	(	66	)	=	k_LPS_TLR4_AP1*(LPS_TLR4)*(AP1)	;
v	(	67	)	=	k_sgp130*(gp130)	;
v	(	68	)	=	k_sIL6r_sgp130_sIL6*(sIL6r_sIL6)*(sgp130)	;
v	(	69	)	=	D_sgp130*(sgp130)	;
v	(	70	)	=	D_sIL6r_sgp130_sIL6*(sIL6r_sgp130_sIL6)^2	;
v	(	71	)	=	k_mIL10*(mIL10)	;
v	(	72	)	=	D_sIL10*(sIL10)	;
v	(	73	)	=	k_mIL1a*(mIL1a)	;
v	(	74	)	=	k_sIL1a_sIL1r1*(sIL1a)*(sIL1r1)	;
v	(	75	)	=	k_sIL1a_sIL1r2*(sIL1a)*(sIL1r2)	;
v	(	76	)	=	D_sIL1a*(sIL1a)	;
v	(	77	)	=	D_sIL1a_sIL1r1*(sIL1a_sIL1r1)^2	;
v	(	78	)	=	D_sIL1a_sIL1r2*(sIL1a_sIL1r2)^2	;
v	(	79	)	=	k_mIL1b*(mIL1b)	;
v	(	80	)	=	k_sIL1b_sIL1r1*(sIL1b)*(sIL1r1)	;
v	(	81	)	=	k_sIL1b_sIL1r2*(sIL1b)*(sIL1r2)	;
v	(	82	)	=	D_sIL1b*(sIL1b)	;
v	(	83	)	=	D_sIL1b_sIL1r1*(sIL1b_sIL1r1)^2	;
v	(	84	)	=	D_sIL1b_sIL1r2*(sIL1b_sIL1r2)^2	;
v	(	85	)	=	k_sIL1r1*(IL1r1)	;
v	(	86	)	=	k_sIL1ra_sIL1r1*(sIL1ra)*(sIL1r1)	;
v	(	87	)	=	D_sIL1r1*(sIL1r1)	;
v	(	88	)	=	D_sIL1r1_sIL1ra*(sIL1r1_sIL1ra)^2	;
v	(	89	)	=	k_sIL1r2*(IL1r2)	;
v	(	90	)	=	k_sIL1ra_sIL1r2*(sIL1ra)*(sIL1r2)	;
v	(	91	)	=	D_sIL1r2*(sIL1r2)	;
v	(	92	)	=	D_sIL1r2_sIL1ra*(sIL1r2_sIL1ra)^2	;
v	(	93	)	=	k_mIL6*(mIL6)	;
v	(	94	)	=	D_sIL6*(sIL6)	;
v	(	95	)	=	k_LPS_TLR4*(LPS)*(TLR4)	;
v	(	96	)	=	k_mIL1b_AP1*(AP1_P^n_mIL1b_AP1/(kk_mIL1b_AP1^n_mIL1b_AP1+AP1_P^n_mIL1b_AP1))	;
v	(	97	)	=	k_sIL6r*(IL6r)	;
v	(	98	)	=	D_sIL6r*(sIL6r)	;
v	(	99	)	=	k_mIL1ra*(mIL1ra)	;
v	(	100	)	=	D_sIL1ra*(sIL1ra)	;
v	(	101	)	=	k_mIL1a_AP1*(AP1_P^n_mIL1a_AP1/(kk_mIL1a_AP1^n_mIL1a_AP1+AP1_P^n_mIL1a_AP1));
v	(	102	)	=	k_mIL6r_NFkB*(NFkB_P^n_mIL6r_NFkB/(kk_mIL6r_NFkB^n_mIL6r_NFkB+NFkB_P^n_mIL6r_NFkB))	;
v	(	103	)	=	k_mIL1r1_AP1*(AP1_P^n_mIL1r1_AP1/(kk_mIL1r1_AP1^n_mIL1r1_AP1+AP1_P^n_mIL1r1_AP1))	;
v	(	104	)	=	D_STAT3_P*(STAT3_P)	;
v	(	105	)	=	k_STAT3_sIL6_IL6r_gp130*(sIL6_IL6r_gp130)*(STAT3)	;
v	(	106	)	=	k_STAT3_sIL10_IL10r*(sIL10_IL10r)*(STAT3)	;
v	(	107	)	=	k_mTNFa*(mTNFa)	;
v	(	108	)	=	k_sTNFa_TNFarp55*(sTNFa)*(TNFarp55)	;
v	(	109	)	=	k_sTNFa_TNFarp75*(sTNFa)*(TNFarp75)	;
v	(	110	)	=	k_sTNFa_sTNFarp55*(sTNFa)*(sTNFarp55)	;
v	(	111	)	=	k_sTNFa_sTNFarp75*(sTNFa)*(sTNFarp75)	;
v	(	112	)	=	D_TNFa*(sTNFa)	;
v	(	113	)	=	D_sTNFa_TNFarp55*(sTNFa_TNFarp55)^2	;
v	(	114	)	=	D_sTNFa_TNFarp75*(sTNFa_TNFarp75)^2	;
v	(	115	)	=	D_sTNFa_sTNFarp55*(sTNFa_sTNFarp55)^2	;
v	(	116	)	=	D_sTNFa_sTNFarp75*(sTNFa_sTNFarp75)^2	;
v	(	117	)	=	k_sTNFrp55*(TNFarp55)	;
v	(	118	)	=	D_sTNFrp55*(sTNFarp55)	;
v	(	119	)	=	k_sTNFrp75*(TNFarp75)	;
v	(	120	)	=	D_sTNFrp75*(sTNFarp75)	;
v	(	121	)	=	k_mTNFrp55*(mTNFrp55)	;
v	(	122	)	=	D_TNFarp55*(TNFarp55)	;
v	(	123	)	=	k_mTNFrp75*(mTNFrp75)	;
v	(	124	)	=	D_TNFarp75*(TNFarp75)	;
v	(	125	)	=	D_mTNFar1*(mTNFrp55)	;
v	(	126	)	=	k_mTNFrp75_NFkB*(NFkB_P^n_mTNFrp75_NFkB/(kk_mTNFrp75_NFkB^n_mTNFrp75_NFkB+NFkB_P^n_mTNFrp75_NFkB))	;
v	(	127	)	=	D_mTNFar2*(mTNFrp75)	;
v	(	128	)	=	k_mHSP_HSF*(HSF^n_mHSP_HSF/(kk_mHSP_HSF^n_mHSP_HSF+HSF^n_mHSP_HSF))	;
v	(	129	)	=	k_HSF_AP1*(HSF)*(AP1_P);
v	(	130	)	=	k_HSP_HSF*(HSP)*(HSF)	;
v	(	131	)	=	D_HSP*(HSP)	;
v	(	132	)	=	D_HSP_HSF*(HSF_HSP)	;
v	(	133	)	=	k_NFkB_HSP*(NFkB_P)*(HSP)	;
v	(	134	)	=	k_ROS_AP1*(ROS)*(AP1);
v	(	135	)	=	k_HSP_DP*(HSP)*(DP)	;
v	(	136	)	=	D_HSP_DP*(HSP_DP)	;
v	(	137	)	=	D_LPS_TLR4*(LPS_TLR4)	;
v	(	138	)	=	(k_ROS-10);
v	(	139	)	=	k_HSP_ROS*(HSP)*(ROS)	;
v	(	140	)	=	k_sTNFa_TNFarp55_AP1*(sTNFa_TNFarp55)*(AP1)	;
v	(	141	)	=	k_sTNFa_TNFarp75_AP1*(sTNFa_TNFarp75)*(AP1)	;
v	(	142	)	=	k_SOCS_STAT3*(STAT3_P^n_SOCS_STAT3/(kk_SOCS_STAT3^n_SOCS_STAT3+STAT3_P^n_SOCS_STAT3))	;
v	(	143	)	=	D_SOCS*(SOCS)	;
v	(	144	)	=	k_SOCS_NFkB*(SOCS)*(NFkB_P)	;
v	(	145	)	=	k_HSF_ROS*(HSF)*(ROS);
v	(	146	)	=	k_mTNFrp55_AP1*(AP1_P^n_mTNFrp55_AP1/(kk_mTNFrp55_AP1^n_mTNFrp55_AP1+AP1_P^n_mTNFrp55_AP1))	;
v	(	147	)	=	k_sIL6_sIL6r*(sIL6r)*(sIL6)	;
v	(	148	)	=	D_sIL6_sIL6r*(sIL6r_sIL6)^2	;
v	(	149	)	=	k_ROS_STAT3*(ROS)*(STAT3) ;
v	(	150	)	=	0;
v	(	151	)	=	0;
v	(	152	)	=	k_mTNFrp55_NFkB*(NFkB_P^n_mTNFrp55_NFkB/(kk_mTNFrp55_NFkB^n_mTNFrp55_NFkB+NFkB_P^n_mTNFrp55_NFkB));
v	(	153	)	=	k_mIL6r_STAT3*(STAT3_P^n_mIL6r_STAT3/(kk_mIL6r_STAT3^n_mIL6r_STAT3+STAT3_P^n_mIL6r_STAT3))	;
v	(	154	)	=	k_mTNFrp75_AP1*(AP1_P^n_mTNFrp75_AP1/(kk_mTNFrp75_AP1^n_mTNFrp75_AP1+AP1_P^n_mTNFrp75_AP1))	;
v	(	155	)	=	k_mIL1r2_NFkB*(NFkB_P^n_mIL1r2_NFkB/(kk_mIL1r2_NFkB^n_mIL1r2_NFkB+NFkB_P^n_mIL1r2_NFkB))	;
v	(	156	)	=	0;
v	(	157	)	=	k_mHSP*(mHSP)	;
v	(	158	)	=	D_mHSP*(mHSP)	;
v	(	159	)	=	(k_DP-0.018)*(P0-DP-HSP_DP)	;
v	(	160	)	=	(k_LPS-0.18)*(LPS_guts-LPS)	;
v	(	161	)	=	D_LPS*LPS	;
v	(	162	)	=	k_mIL10_AP1*(AP1_P^n_mIL10_AP1/(kk_mIL10_AP1^n_mIL10_AP1+AP1_P^n_mIL10_AP1))	;
v	(	163	)	=	D_HSP_HSF_DP*(HSF_HSP)*(DP)	;

%%%euqations%%%%%%%%%%%%%%%%%%%%%%%%%%%%%%

dx(	1	,1)	=	v(2)+v(3)+v(4)-v(1)+v(66)+v(140)+v(141)-v(34)+v(134)	;
dx(	2	,1)	=	v(5)-v(6)-v(7)+v(8)-v(67)	;
dx(	3	,1)	=	v(9)-v(10)-v(11)+v(12)	;
dx(	4	,1)	=	v(13)-v(14)-v(15)-v(16)-v(17)+v(18)+v(19)+v(20)-v(85)	;
dx(	5	,1)	=	v(15)-v(18)	;
dx(	6	,1)	=	v(21)-v(22)-v(23)-v(24)-v(25)+v(26)+v(27)+v(28)-v(89)	;
dx(	7	,1)	=	v(23)-v(28)	;
dx(	8	,1)	=	v(29)-v(30)-v(31)+v(32)-v(97)	;
dx(	9	,1)	=	v(33)+v(39)-v(40)	;
dx(	10	,1)	=	v(35)+v(41)+v(162)-v(42)	;
dx(	11	,1)	=	v(43)-v(44)	;
dx(	12	,1)	=	v(45)+v(101)-v(47)	;
dx(	13	,1)	=	v(46)+v(96)-v(48)	;
dx(	14	,1)	=	v(103)+v(49)-v(50)	;
dx(	15	,1)	=	v(155)+v(36)-v(51)	;
dx(	16	,1)	=	v(52)+v(37)-v(53)	;
dx(	17	,1)	=	v(54)+v(55)-v(56)	;
dx(	18	,1)	=	v(102)+v(153)-v(57)	;
dx(	19	,1)	=	v(58)-v(59)	;
dx(	20	,1)	=	v(146)+v(152)-v(125)	;
dx(	21	,1)	=	v(126)+v(154)-v(127)	;
dx(	22	,1)	=	v(61)+v(62)-v(60)+v(65)+v(63)+v(64)-v(133)-v(144); % +v(138)	;
dx(	23	,1)	=	v(67)-v(68)-v(69)+v(70)	;
dx(	24	,1)	=	v(71)-v(10)-v(72)+v(12)	;
dx(	25	,1)	=	v(10)-v(12)	;
dx(	26	,1)	=	v(73)-v(14)-v(22)-v(74)-v(75)-v(76)+v(19)+v(26)+v(77)+v(78)	;
dx(	27	,1)	=	v(74)-v(77)	;
dx(	28	,1)	=	v(75)-v(78)	;
dx(	29	,1)	=	v(14)-v(19)	;
dx(	30	,1)	=	v(22)-v(26)	;
dx(	31	,1)	=	v(79)-v(16)-v(24)-v(80)-v(81)-v(82)+v(20)+v(27)+v(83)+v(84)	;
dx(	32	,1)	=	v(16)-v(20)	;
dx(	33	,1)	=	v(24)-v(27)	;
dx(	34	,1)	=	v(80)-v(83)	;
dx(	35	,1)	=	v(81)-v(84)	;
dx(	36	,1)	=	v(85)-v(74)-v(80)-v(86)-v(87)+v(88)+v(77)+v(83)	;
dx(	37	,1)	=	v(86)-v(88)	;
dx(	38	,1)	=	v(89)-v(75)-v(81)-v(90)-v(91)+v(92)+v(78)+v(84)	;
dx(	39	,1)	=	v(90)-v(92)	;
dx(	40	,1)	=	v(99)-v(15)-v(23)-v(86)-v(90)-v(100)+v(88)+v(92)+v(18)+v(28)	;
dx(	41	,1)	=	v(93)-v(30)-v(94)+v(32)-v(147)+v(148)	;
dx(	42	,1)	=	v(30)-v(6)-v(32)+v(8)	;
dx(	43	,1)	=	v(6)-v(8)	;
dx(	44	,1)	=	v(97)-v(98)+v(148)-v(147)	;
dx(	45	,1)	=	v(68)-v(70)	;
dx(	46	,1)	=	v(105)+v(106)+v(149)-v(104)-v(38)	;
dx(	47	,1)	=	v(107)-v(108)-v(109)-v(110)-v(111)-v(112)+v(113)+v(114)+v(115)+v(116)	;
dx(	48	,1)	=	v(110)-v(115)	;
dx(	49	,1)	=	v(111)-v(116)	;
dx(	50	,1)	=	v(108)-v(113)	;
dx(	51	,1)	=	v(109)-v(114)	;
dx(	52	,1)	=	v(117)-v(110)-v(118)+v(115)	;
dx(	53	,1)	=	v(119)-v(111)-v(120)+v(116)	;
dx(	54	,1)	=	v(121)-v(108)-v(122)+v(113)-v(117)	;
dx(	55	,1)	=	v(123)-v(109)-v(124)+v(114)-v(119)	;
dx(	56	,1)	=	v(157)-v(130)-v(131)+v(132)-v(135)+v(136)	;
dx(	57	,1)	=	v(132)+v(163)-v(130)-v(129)-v(145)	;
dx(	58	,1)	=	v(135)+v(163)-v(136)	;
dx(	59	,1)	=	v(142)-v(143)	;
dx(	60	,1)	=	v(147)-v(148)-v(68)+v(70)	;
dx(	61	,1)	=	v(95)-v(137)	;
dx(	62	,1)	=	v(128)-v(158)	;
dx(	63	,1)	=	v(159)-v(163)-v(135)	;
dx(	64	,1)	=	v(160)-v(161)	;
dx( 65  ,1) =   v(138)-v(139)   ;
