# Supplementary material for: Modeling the Intra- and Extracellular Cytokine Signaling Pathway under Heat Stroke in the Liver
Source: PLoS One. 2013 Sep 5;8(9):e73393. doi: 10.1371/journal.pone.0073393 (PMC3764238; doi:10.1371/journal.pone.0073393)
Supplement: Supporting Information S5 — Matlab figures with the simulated results for all the variables for WT, TNFR KO, IL-10 KO, high temperature, and LPS injection experiments. (ZIP) [file pone.0073393.s005.zip]

Archive with 5 entries (5 files):
- Matlab_figures_5_experiments/Fitted_data_TNFRKO.fig
- Matlab_figures_5_experiments/Fitted_data_WT.fig
- Matlab_figures_5_experiments/Simulated_exp_high_temp.fig
- Matlab_figures_5_experiments/Simulated_exp_IL10R_KO.fig
- Matlab_figures_5_experiments/Simulated_exp_LPS_injection.fig
